# Supplementary material for: Identification of Potential Biomarkers and Small Molecule Drugs for Cutaneous Melanoma Using Integrated Bioinformatic Analysis
Source: Front Cell Dev Biol. 2022 Mar 30;10:858633. doi: 10.3389/fcell.2022.858633 (PMC9006169; doi:10.3389/fcell.2022.858633)
Supplement: Supplementary file 1 [file Table1.XLSX]

## Sheet: DEGs based on GSE114445
Gene name	logFC	pValue	Direction
ACAP3	-0.925802	1.40062e-11	NS
SLC25A33	1.47295	2.95904e-10	Up
NPL	1.48021	4.68944e-10	Up
ACVR2A	-0.962147	7.40942e-10	NS
ANO9	-1.1813	8.42959e-10	Down
SYT8	-2.22722	1.16077e-09	Down
GIPC2	-1.55794	1.39732e-09	Down
EPPK1	-1.56952	2.79616e-09	Down
RALGDS	-1.13257	3.07211e-09	Down
LANCL3	-1.17031	5.70372e-09	Down
ELF2	-0.820558	6.65175e-09	NS
AFTPH	-0.752392	6.75618e-09	NS
F3	-1.49698	7.00372e-09	Down
AHNAK2	-1.77546	7.78024e-09	Down
PPP2R3A	-1.03499	8.69081e-09	Down
C19orf12	0.848365	1.03995e-08	NS
TRAK1	-0.585274	1.04836e-08	NS
COMMD5	0.58158	1.49551e-08	NS
ZNF264	-0.746151	1.76522e-08	NS
EDA	-0.577191	1.79451e-08	NS
LINC01550	-0.762216	2.39942e-08	NS
MED13L	-0.936985	2.71383e-08	NS
PIK3CD	0.886108	2.74616e-08	NS
RALBP1	-0.603941	2.76451e-08	NS
GAS2L1	-0.816346	2.76543e-08	NS
LRP4	-1.74721	2.96724e-08	Down
CLSTN1	-0.733453	3.2003e-08	NS
KIFC2	-1.1612	3.20197e-08	Down
KMT2C	-0.688409	3.33628e-08	NS
RDH13	-0.856362	3.44785e-08	NS
MST1R	-1.47805	4.42206e-08	Down
MAPKBP1	-0.606496	4.79847e-08	NS
GDPD2	-1.33365	5.00682e-08	Down
GET3	0.855149	6.06191e-08	NS
LAMB4	-1.37091	6.18371e-08	Down
EXPH5	-1.53759	6.38957e-08	Down
AGAP4	-1.46259	6.68375e-08	Down
TNKS1BP1	-1.09529	6.68856e-08	Down
MRI1	-0.628068	6.77215e-08	NS
NABP1	1.4946	7.31355e-08	Up
SH3BP2	-0.468023	7.77891e-08	NS
C2orf27A	-0.830826	7.8127e-08	NS
EVPL	-1.60564	8.00016e-08	Down
ATG16L2	-1.06661	8.22602e-08	Down
SON	-0.725934	8.32627e-08	NS
PSMA7	0.872549	9.20173e-08	NS
KTN1	-0.973066	9.20321e-08	NS
POU2F3	-2.39421	9.83349e-08	Down
TRAF3	0.729497	1.00828e-07	NS
MFSD2A	-1.33589	1.04356e-07	Down
PCTP	1.47922	1.05579e-07	Up
BBS12	1.68737	1.11645e-07	Up
SLAIN2	-0.647427	1.12029e-07	NS
PPM1D	0.900384	1.1744e-07	NS
GNRH1	-0.763601	1.24148e-07	NS
CYP3A5	-1.55744	1.28966e-07	Down
UNC45A	-0.467769	1.31712e-07	NS
AGTRAP	0.647261	1.35866e-07	NS
LGALSL	-1.54801	1.36622e-07	Down
RUBCNL	1.49125	1.44437e-07	Up
DEGS1	-1.30941	1.48e-07	Down
WNT2B	-1.1126	1.62322e-07	Down
OPHN1	-0.517842	1.62541e-07	NS
CNOT2	-0.343743	1.67065e-07	NS
MTMR11	-0.722047	1.69425e-07	NS
RFLNB	1.11238	1.71547e-07	Up
BTC	-2.6707	1.74366e-07	Down
SPPL3	-0.679987	1.8321e-07	NS
PAIP2B	-1.21893	1.88716e-07	Down
LOC93429	-0.891432	1.96504e-07	NS
PLCH2	-0.619831	2.08862e-07	NS
PLA2G4F	-1.22495	2.11007e-07	Down
HDHD2	0.802228	2.13801e-07	NS
MDN1	-0.71735	2.14808e-07	NS
MAD2L2	0.855637	2.189e-07	NS
ADGRF4	-1.69521	2.30423e-07	Down
MACC1	-0.961817	2.40123e-07	NS
KLF5	-2.06814	2.41778e-07	Down
SPTAN1	-0.56386	2.48422e-07	NS
EXOC6B	-0.635306	2.60709e-07	NS
PLXNA2	-0.871817	2.72387e-07	NS
DLG2	-1.05819	2.76912e-07	Down
GPRIN2	-1.47216	3.49501e-07	Down
POU3F1	-0.955563	3.52737e-07	NS
BLCAP	-0.542158	3.86819e-07	NS
OSBPL6	-1.14841	3.90127e-07	Down
DAAM1	-1.23099	3.94654e-07	Down
GREM2	-1.17778	3.94897e-07	Down
VPS13D	-0.752881	3.96868e-07	NS
COL23A1	-1.21907	4.37888e-07	Down
TNNT2	-0.6511	4.68723e-07	NS
ATP6	-0.697527	4.99038e-07	NS
CSAD	-0.773729	5.13612e-07	NS
MAIP1	0.774458	5.22013e-07	NS
ORAI1	-0.947516	5.4095e-07	NS
UBE2F	0.514226	5.41654e-07	NS
RORA	-1.29503	5.89348e-07	Down
GCDH	0.717476	5.91278e-07	NS
APP	-0.853031	6.14784e-07	NS
WNT7B	-0.575611	6.52137e-07	NS
AEN	0.980171	6.58477e-07	NS
CAMSAP3	-0.988052	7.02786e-07	NS
DLG5	-1.2729	7.68449e-07	Down
CYBA	0.717303	7.89525e-07	NS
ZNF574	-0.56692	8.03192e-07	NS
GRIN2A	-0.808316	8.04701e-07	NS
A2ML1	-1.94133	8.30434e-07	Down
FAM193B	-0.716413	8.35118e-07	NS
ASL	0.679043	8.4779e-07	NS
TRIM24	-0.344987	8.96323e-07	NS
DACT2	-1.03244	9.09502e-07	Down
ZNRD2-AS1	-0.717903	9.14761e-07	NS
ROR2	-0.409266	9.16659e-07	NS
PARD3	-0.926567	9.17129e-07	NS
CDON	-0.607656	9.37492e-07	NS
MYH14	-0.608509	9.68675e-07	NS
CCL8	3.06389	9.7186e-07	Up
LYSMD2	0.965796	9.99089e-07	NS
NRXN1	-0.556432	1.02835e-06	NS
ULK3	-0.61817	1.03505e-06	NS
TUBA4B	-1.08628	1.0746e-06	Down
INSIG2	-0.766367	1.07539e-06	NS
MPZL3	-0.697029	1.08487e-06	NS
ZNF273	-2.09632	1.08863e-06	Down
BID	0.835439	1.11619e-06	NS
NAT8L	1.18747	1.14576e-06	Up
MAF	-0.807947	1.15196e-06	NS
MDK	0.885265	1.15811e-06	NS
AS3MT	-1.52464	1.16606e-06	Down
UBB	0.487297	1.1893e-06	NS
REXO4	0.553523	1.25251e-06	NS
MLYCD	0.55209	1.25562e-06	NS
LDB1	-0.817766	1.30085e-06	NS
AGFG2	-0.342183	1.32183e-06	NS
UBN2	-0.673762	1.34707e-06	NS
PLEKHO2	0.872771	1.35081e-06	NS
S100A9	4.22149	1.39655e-06	Up
PCSK6	-0.376024	1.41858e-06	NS
KLF4	-1.42391	1.42576e-06	Down
TMEM132B	-0.682118	1.45949e-06	NS
MPP7	-0.945089	1.45956e-06	NS
BCL11B	-0.963945	1.5104e-06	NS
AP5B1	-0.996225	1.56418e-06	NS
UBR4	-0.300728	1.59167e-06	NS
THSD4	-0.467612	1.59303e-06	NS
PIAS3	-0.582383	1.6269e-06	NS
PSENEN	0.700596	1.64045e-06	NS
GNPDA1	1.07026	1.65497e-06	Up
TNFRSF25	-0.926913	1.68683e-06	NS
WAC	-0.473415	1.7198e-06	NS
URM1	0.569898	1.74184e-06	NS
PARD3-AS1	-0.782072	1.7477e-06	NS
LINC02175	-0.509768	1.77773e-06	NS
ADAL	0.763338	1.78096e-06	NS
TEAD3	-0.783267	1.79501e-06	NS
OR14J1	-0.303058	1.80263e-06	NS
MS4A7	1.53861	1.81344e-06	Up
S100A8	3.80115	1.83777e-06	Up
TMEM254-AS1	-0.647609	1.84378e-06	NS
KCND3	-0.478973	1.87584e-06	NS
IL37	-2.71209	1.93424e-06	Down
PPP3CA	-0.890351	1.97651e-06	NS
FAM135A	-0.559134	1.98793e-06	NS
PLSCR1	1.04565	2.00589e-06	Up
UBE3A	-0.353908	2.03009e-06	NS
LINC01091	-0.531371	2.05611e-06	NS
PLLP	-1.89646	2.25842e-06	Down
CES4A	-1.24654	2.33795e-06	Down
USP12	-0.650745	2.33955e-06	NS
TSPYL1	-0.57239	2.38938e-06	NS
VHL	-0.653631	2.42188e-06	NS
ANKRD12	-1.10403	2.43545e-06	Down
PTPRK	-0.761939	2.47717e-06	NS
MACF1	-0.646541	2.48131e-06	NS
TMEM140	1.41225	2.49611e-06	Up
PRRT3-AS1	1.1212	2.59022e-06	Up
USP39	0.493589	2.64407e-06	NS
CDHR1	-1.96459	2.66306e-06	Down
NFIC	-0.923358	2.66771e-06	NS
MRPS33	0.728146	2.67752e-06	NS
WNT4	-1.21777	2.714e-06	Down
PRPF19	-0.607953	2.72779e-06	NS
RUFY3	-0.576903	2.75286e-06	NS
AGAP11	-0.532724	2.75709e-06	NS
ATP13A4	-0.656232	2.79436e-06	NS
PRDM11	-0.352439	2.81788e-06	NS
PTPN14	-0.614889	2.83478e-06	NS
CYP2J2	-1.34651	2.85995e-06	Down
CARD8-AS1	0.821184	2.86949e-06	NS
SEMA4B	-0.789027	2.91036e-06	NS
WNT16	-1.04649	3.04591e-06	Down
SEMA3F	-0.876768	3.12337e-06	NS
SAMSN1	1.02342	3.15036e-06	Up
PLP2	-0.940181	3.1567e-06	NS
PER2	-1.02617	3.16614e-06	Down
PGRMC2	-0.802107	3.17427e-06	NS
VMP1	1.44936	3.19269e-06	Up
EFNA4	-1.01722	3.19557e-06	Down
DGKA	-0.773425	3.19588e-06	NS
GTF3C1	-0.501769	3.19628e-06	NS
DZIP1L	-0.727733	3.22077e-06	NS
PLEKHG5	-0.538971	3.26497e-06	NS
TUFT1	-1.47792	3.2674e-06	Down
CAPZA1	-0.785632	3.37944e-06	NS
STXBP5	-0.90154	3.42374e-06	NS
FAM117A	-0.931924	3.48072e-06	NS
TLN1	-0.421948	3.49175e-06	NS
RBM4	-0.770552	3.53865e-06	NS
SP1	-0.4191	3.63463e-06	NS
RAB32	1.08385	3.65672e-06	Up
NOS1	-0.478837	3.70597e-06	NS
SUSD2	-0.928311	3.72359e-06	NS
TNNI2	-1.48383	3.73689e-06	Down
DENND2C	-0.832313	3.73775e-06	NS
AGR3	-1.78666	3.74328e-06	Down
EIF2B2	0.729405	3.80818e-06	NS
AXIN2	-0.412013	3.8677e-06	NS
TNNT1	-1.6497	3.94654e-06	Down
MPDU1	0.574234	3.98537e-06	NS
ELL3	-1.40022	4.02906e-06	Down
FGFR3	-1.02792	4.06401e-06	Down
GRAMD1C	-1.42131	4.17356e-06	Down
DNAAF2	1.27793	4.17873e-06	Up
ZNF57	-0.86737	4.25148e-06	NS
UBE2S	1.41376	4.27746e-06	Up
DCAF16	-0.623867	4.29988e-06	NS
SLC2A12	-0.654064	4.30778e-06	NS
SRRM1	-0.914806	4.40757e-06	NS
ZBTB43	-0.536147	4.41193e-06	NS
CANX	0.584845	4.43711e-06	NS
PTPN13	-1.5895	4.4516e-06	Down
INAFM2	0.658856	4.52256e-06	NS
FOXQ1	-2.15549	4.5724e-06	Down
MAN2A1	-0.593569	4.6612e-06	NS
PDRG1	0.509309	4.66271e-06	NS
SH3RF2	-1.25453	4.67468e-06	Down
PDLIM5	-0.524525	4.74074e-06	NS
CTTNBP2NL	-0.660341	4.78111e-06	NS
GATAD2B	-0.649367	4.81818e-06	NS
BNIPL	-0.862497	4.92206e-06	NS
KDM3B	-0.757353	4.95334e-06	NS
RSKR	-0.759804	4.96044e-06	NS
RAB40C	-0.577316	5.01204e-06	NS
PPP1R3E	-0.593187	5.05184e-06	NS
MYCBP2	-0.741344	5.07568e-06	NS
SGK1	1.23373	5.09383e-06	Up
SRSF5	-0.680881	5.09652e-06	NS
RNF227	-1.59739	5.18192e-06	Down
ACVR1B	-0.379698	5.18822e-06	NS
TMEM19	-0.553105	5.37135e-06	NS
SYNE2	-0.365444	5.40349e-06	NS
SRGN	1.02883	5.40867e-06	Up
CREBL2	0.474144	5.45104e-06	NS
R3HDM2	-0.637067	5.49694e-06	NS
STRADB	1.18861	5.54849e-06	Up
TTC4	0.462339	5.58686e-06	NS
STARD3NL	1.07416	5.62498e-06	Up
TMEM106B	-0.681082	5.63949e-06	NS
SGSM1	-0.535012	5.7058e-06	NS
SCEL	-1.74109	5.71136e-06	Down
STIM1	-0.532431	5.78829e-06	NS
TUT7	-0.706501	5.845e-06	NS
GCSH	0.606699	5.95672e-06	NS
RORA-AS1	-0.318859	6.0651e-06	NS
TMEM74B	-0.925214	6.09492e-06	NS
HGS	-0.543202	6.18814e-06	NS
UBFD1	0.950222	6.20043e-06	NS
ALS2CL	-0.901995	6.25571e-06	NS
CHAC2	1.58461	6.28557e-06	Up
PITPNM3	-0.79771	6.32306e-06	NS
LCE1E	-1.53531	6.40266e-06	Down
PUM1	-0.451014	6.44041e-06	NS
GNAI1	-1.08021	6.5196e-06	Down
CYP4F12	-1.36473	6.53138e-06	Down
SPR	0.587342	6.61284e-06	NS
PHYHD1	-1.27115	6.66552e-06	Down
SERPINA3	2.705	6.75408e-06	Up
PPM1J	-0.683301	6.75937e-06	NS
EP300	-0.823622	6.80507e-06	NS
NLRC4	0.370298	6.83794e-06	NS
GTF2E2	0.677139	7.14063e-06	NS
TMTC3	-0.864305	7.20646e-06	NS
CPXM1	1.65297	7.22814e-06	Up
PDIK1L	-0.612698	7.35608e-06	NS
ATP6V0B	0.698454	7.44304e-06	NS
GUCY2C	-0.675475	7.44898e-06	NS
RNA45SN5	0.595876	7.50535e-06	NS
PGAP4	-0.821901	7.56918e-06	NS
ZNF440	-0.466661	7.64938e-06	NS
TACC2	-0.753796	7.68382e-06	NS
KLC2	-0.497407	7.83678e-06	NS
WDR47	-0.863888	7.98458e-06	NS
ZDHHC11	-1.16713	8.02865e-06	Down
MYCL	-0.961708	8.06402e-06	NS
RSPH1	-0.990353	8.08247e-06	NS
SOWAHC	-0.94778	8.08991e-06	NS
KLF13	-0.50883	8.14006e-06	NS
IVD	0.528303	8.14588e-06	NS
PDLIM2	-0.616744	8.24144e-06	NS
CADM3	-0.6649	8.24436e-06	NS
POLE4	0.502694	8.27146e-06	NS
SLC15A4	0.55204	8.37703e-06	NS
KLF3	-0.456196	8.47533e-06	NS
CA12	-1.00513	8.4992e-06	Down
RFX2	-0.430718	8.76238e-06	NS
PARD6A	0.589322	8.85737e-06	NS
FAAH	-0.544088	8.87476e-06	NS
SMARCC2	-0.58946	8.90579e-06	NS
ADAM33	-1.29446	8.99955e-06	Down
FBXW7	-0.831587	9.02951e-06	NS
MAPRE1	0.635481	9.08237e-06	NS
WDFY2	-0.894636	9.11193e-06	NS
ARHGEF25	-0.761082	9.13329e-06	NS
ANO8	-0.749783	9.14163e-06	NS
CIART	-1.35827	9.16543e-06	Down
CYP39A1	-1.40788	9.24178e-06	Down
SLC25A19	0.673748	9.28246e-06	NS
TSPAN3	0.333688	9.35341e-06	NS
ST6GAL2	-0.353853	9.39712e-06	NS
PLEKHN1	-0.504251	9.48193e-06	NS
MIR1244-3	-0.694183	9.58054e-06	NS
YIF1A	0.442299	9.79174e-06	NS
FAM83B	-1.4685	9.83632e-06	Down
MTFP1	1.01974	9.84328e-06	Up
NDUFA9	0.396458	9.91715e-06	NS
SH3GLB2	-0.463997	9.94159e-06	NS
BOD1L1	-0.483907	1.00431e-05	NS
ALOX12	-1.46248	1.0085e-05	Down
NCOA1	-0.665763	1.01167e-05	NS
NXF1	-0.391003	1.01474e-05	NS
SP8	-0.940712	1.03137e-05	NS
RBM39	-0.79291	1.04329e-05	NS
AGAP9	-1.09927	1.05738e-05	Down
C1QA	1.71351	1.05955e-05	Up
CYP1A2	-0.52601	1.06098e-05	NS
NDUFS3	0.531813	1.0651e-05	NS
TENT4B	-0.621084	1.10741e-05	NS
CHP2	-2.48543	1.11127e-05	Down
PLEC	-0.481923	1.11139e-05	NS
ZNF33A	-0.351287	1.12244e-05	NS
CITED4	-0.743978	1.12437e-05	NS
TENM1	-0.85694	1.12582e-05	NS
HMGN2P46	-0.526174	1.13064e-05	NS
DENND4C	-0.528976	1.13756e-05	NS
WWP1	-0.700227	1.15167e-05	NS
HES1	-0.623029	1.16189e-05	NS
EEA1	-0.685435	1.16503e-05	NS
PPP1R13L	-1.58872	1.16905e-05	Down
AK7	-0.334667	1.18722e-05	NS
FOXN3	-0.455692	1.19845e-05	NS
NALT1	-0.478238	1.20629e-05	NS
SLC1A2	-0.397228	1.21731e-05	NS
PPM1L	-0.568669	1.24343e-05	NS
BARD1	-0.686534	1.24791e-05	NS
PFN2	1.10071	1.24804e-05	Up
NIPA2	0.665633	1.24921e-05	NS
CHD8	-0.541874	1.26287e-05	NS
KDSR	-0.483076	1.26908e-05	NS
GGCX	0.773299	1.30366e-05	NS
NDUFB5	0.558276	1.3075e-05	NS
BTBD7	-0.390523	1.31005e-05	NS
SRRM2	-0.593526	1.31189e-05	NS
RBBP8	-0.584233	1.31718e-05	NS
LRBA	-0.707106	1.32473e-05	NS
CD63	1.05236	1.328e-05	Up
CEP164	-0.389471	1.33364e-05	NS
DSC1	-2.42437	1.34302e-05	Down
AKT1S1	0.343836	1.34839e-05	NS
HOOK1	-1.23581	1.34936e-05	Down
VPS25	0.680371	1.3497e-05	NS
OBP2A	-0.250315	1.35114e-05	NS
C7orf50	0.36684	1.36808e-05	NS
PTPRM	0.987177	1.38067e-05	NS
LGALS3	-0.813197	1.39414e-05	NS
SLC38A1	-0.693048	1.40605e-05	NS
TNRC6B	-0.529858	1.40718e-05	NS
BICDL1	-0.67045	1.40985e-05	NS
CRYL1	1.04907	1.44038e-05	Up
E4F1	-0.5243	1.44506e-05	NS
LINC00842	-0.439985	1.44886e-05	NS
PPP1R26	0.64674	1.46334e-05	NS
NR1D2	-0.840109	1.46498e-05	NS
FNBP4	-0.526288	1.47125e-05	NS
SRA1	0.54823	1.47318e-05	NS
CNOT6L	-0.314404	1.47681e-05	NS
TPTEP1	-0.757615	1.4854e-05	NS
PPM1H	0.712225	1.49829e-05	NS
SPPL2B	-0.330799	1.52334e-05	NS
ZNF274	-0.696425	1.52688e-05	NS
YY1	-0.411158	1.55558e-05	NS
ZC3HC1	0.813779	1.56462e-05	NS
RPUSD1	0.355838	1.56791e-05	NS
ARL6IP1	0.559584	1.5794e-05	NS
RASSF7	-0.577186	1.58223e-05	NS
ETFB	0.623536	1.58301e-05	NS
OCLN	-0.857411	1.58491e-05	NS
ZBTB7A	-0.254615	1.60994e-05	NS
APPL1	-0.697775	1.64879e-05	NS
KLF11	-0.517182	1.65827e-05	NS
CLDN23	-0.740855	1.65898e-05	NS
SLC16A14	-1.527	1.68172e-05	Down
KCNMB1	-0.640555	1.68389e-05	NS
CNTN1	-0.88932	1.68564e-05	NS
CD55	-0.949065	1.69679e-05	NS
AKIRIN1	0.651874	1.71819e-05	NS
C3orf52	-1.40806	1.72024e-05	Down
VIPR1	-0.891903	1.72082e-05	NS
CCL4	1.83072	1.73719e-05	Up
PEX19	0.499313	1.7527e-05	NS
HS3ST6	-2.24483	1.76584e-05	Down
ZNF160	-0.463331	1.77332e-05	NS
COPRS	0.570348	1.774e-05	NS
TTC32	-1.32377	1.77758e-05	Down
TXNL4B	0.650787	1.79393e-05	NS
PSMD4	0.341771	1.81915e-05	NS
FEN1	1.00147	1.84729e-05	Up
PARK7	0.442322	1.84826e-05	NS
TALDO1	0.547951	1.86371e-05	NS
PGAP1	-1.09173	1.88563e-05	Down
KCNK7	-1.70454	1.89115e-05	Down
GIT1	0.508492	1.89868e-05	NS
LOC648987	0.398563	1.90365e-05	NS
DVL1	-0.518007	1.90488e-05	NS
HOXC10	-1.27283	1.91568e-05	Down
COLCA1	-0.306255	1.91605e-05	NS
INO80C	-0.439891	1.9169e-05	NS
RB1CC1	-0.854343	1.98094e-05	NS
NSMCE3	0.6344	1.98529e-05	NS
UBE2D3	-0.391293	2.0062e-05	NS
TCL1B	-0.306824	2.02805e-05	NS
MYLIP	-0.538872	2.03293e-05	NS
LY96	1.35102	2.03404e-05	Up
CLIP1	-0.46884	2.05265e-05	NS
ZNF706	-0.562941	2.07916e-05	NS
LMNTD2-AS1	-0.607939	2.09903e-05	NS
AIFM1	0.800579	2.1056e-05	NS
OSBPL8	-0.728332	2.11433e-05	NS
STIMATE	0.431165	2.13085e-05	NS
IQCH-AS1	-0.813441	2.13277e-05	NS
CCDC186	-0.762553	2.18326e-05	NS
MYO5A	1.21156	2.18462e-05	Up
CCRL2	1.06324	2.19426e-05	Up
SH2B1	-0.354762	2.19908e-05	NS
GTF2H3	-0.639761	2.2085e-05	NS
ADIRF-AS1	-0.62293	2.21383e-05	NS
CPEB3	-0.601228	2.2157e-05	NS
UPP1	1.68008	2.21779e-05	Up
PTPN3	-1.12081	2.22867e-05	Down
LINC01741	-0.431205	2.23361e-05	NS
TSKS	-0.436624	2.25479e-05	NS
MTCH2	0.563133	2.27461e-05	NS
MAD2L1BP	1.01385	2.27941e-05	Up
STARD5	-1.31821	2.29659e-05	Down
ADO	0.4526	2.29964e-05	NS
PATJ	-0.690462	2.30051e-05	NS
RBBP6	-0.391718	2.33812e-05	NS
GYG2	1.83415	2.33903e-05	Up
TEP1	-0.482098	2.37673e-05	NS
ATP2B4	-0.598164	2.38131e-05	NS
KIAA0754	-0.66154	2.422e-05	NS
POM121L8P	-0.289849	2.4262e-05	NS
HK1	-0.444032	2.43561e-05	NS
ALMS1	-0.574414	2.44734e-05	NS
CASZ1	-0.750807	2.44826e-05	NS
CDH13	-1.19213	2.46567e-05	Down
VAMP5	0.660947	2.47245e-05	NS
SLC9A3-AS1	-0.934909	2.48264e-05	NS
DST	-0.475719	2.50158e-05	NS
SPDL1	1.11911	2.51157e-05	Up
CXCR4	1.38148	2.51447e-05	Up
HMGB1	-0.413065	2.52733e-05	NS
IL10RB-DT	0.637283	2.53721e-05	NS
QPCTL	0.645754	2.54689e-05	NS
TSC2	-0.432432	2.56567e-05	NS
FZD5	0.74786	2.56797e-05	NS
GEMIN6	0.438557	2.58086e-05	NS
TRMT10B	-0.596023	2.58293e-05	NS
CTNNA1	-0.500362	2.58542e-05	NS
SERBP1	-0.356718	2.62513e-05	NS
CCT7	0.502755	2.63014e-05	NS
MAN1B1-DT	-0.717358	2.64888e-05	NS
SNORA17B	-0.328668	2.67081e-05	NS
LINC02092	-0.238264	2.68081e-05	NS
GOPC	-0.593577	2.69258e-05	NS
METTL25	-0.476478	2.6949e-05	NS
MAP3K6	-0.324698	2.70227e-05	NS
BTBD16	-0.755102	2.70258e-05	NS
HNRNPA0	-0.442039	2.70262e-05	NS
AP5S1	0.650847	2.7139e-05	NS
ZNF501	-0.644606	2.72213e-05	NS
STXBP1	1.24153	2.73391e-05	Up
MAP3K21	-1.14546	2.75343e-05	Down
ZC2HC1A	-0.545932	2.75819e-05	NS
NFKBIE	1.10036	2.76291e-05	Up
ATP8B1	-0.968674	2.76459e-05	NS
GPC1	-0.844776	2.78861e-05	NS
RTP4	2.43716	2.78975e-05	Up
RNF144A	0.799007	2.82316e-05	NS
ZNF672	0.373358	2.8413e-05	NS
C6orf132	-1.4087	2.85657e-05	Down
GPR183	1.31701	2.87208e-05	Up
CGN	-0.979236	2.88407e-05	NS
SOCS3	0.804274	2.90516e-05	NS
RHOT1	-0.493495	2.95329e-05	NS
RAB21	-0.412494	2.96116e-05	NS
DRAIC	-0.412992	2.97134e-05	NS
FRYL	-0.36284	2.98259e-05	NS
RABIF	0.953037	3.033e-05	NS
RALGAPA1	-0.448239	3.05726e-05	NS
SEC11A	0.501801	3.06141e-05	NS
ACTN4	-0.743584	3.06839e-05	NS
LOC284930	-0.372443	3.07738e-05	NS
RREB1	-0.329928	3.07743e-05	NS
MIR570HG	-1.60265	3.10374e-05	Down
PLD1	-0.677453	3.10856e-05	NS
ARHGEF28	-0.733334	3.10919e-05	NS
TBC1D16	0.806873	3.12188e-05	NS
PCNP	-0.669304	3.14841e-05	NS
SPINK1	-1.00743	3.14956e-05	Down
MROH2A	-0.623792	3.19445e-05	NS
PGAP3	-0.441722	3.19835e-05	NS
TXNRD1	0.486033	3.2124e-05	NS
RAPGEFL1	-1.50034	3.21364e-05	Down
AIG1	-0.41035	3.22153e-05	NS
TMEM230	0.67622	3.2705e-05	NS
YKT6	0.867826	3.28244e-05	NS
C19orf33	-2.27718	3.28861e-05	Down
TMEM268	1.30045	3.28993e-05	Up
GCGR	-0.358863	3.32295e-05	NS
FAM207A	0.480239	3.32939e-05	NS
ICAM3	1.04203	3.33353e-05	Up
PCAT4	-0.255259	3.33535e-05	NS
P2RY13	0.938796	3.33681e-05	NS
ATOX1	0.798372	3.41273e-05	NS
ARHGEF4	-0.629472	3.43102e-05	NS
ARHGAP29	-0.615567	3.45447e-05	NS
EPDR1	1.19618	3.47e-05	Up
MAMLD1	0.875573	3.4903e-05	NS
PLA2G7	2.09295	3.51486e-05	Up
CH25H	1.35998	3.53467e-05	Up
HBEGF	0.610159	3.55015e-05	NS
NTM	-0.611533	3.55983e-05	NS
KLF10	-0.705752	3.56199e-05	NS
RHBDL2	-0.866415	3.62073e-05	NS
ZNF563	-0.353816	3.62212e-05	NS
SPHK2	0.597604	3.63183e-05	NS
TIMM17A	0.542029	3.64075e-05	NS
ESYT3	-1.05979	3.70752e-05	Down
C11orf80	-1.2594	3.7193e-05	Down
PARM1-AS1	-0.310831	3.73436e-05	NS
RPRD2	-0.43642	3.74437e-05	NS
ERGIC1	-0.410572	3.75113e-05	NS
SIN3B	-0.46692	3.80925e-05	NS
SNX10	2.16541	3.81211e-05	Up
KDF1	-1.11931	3.8355e-05	Down
DYNC1LI1	-0.553925	3.85468e-05	NS
SLC35B1	0.50591	3.85817e-05	NS
NUCKS1	-0.438753	3.8596e-05	NS
TCF4	-0.956731	3.8947e-05	NS
KIR3DX1	-0.264333	3.93058e-05	NS
RCE1	0.327558	3.93273e-05	NS
SORT1	0.609009	3.93305e-05	NS
FAM214B	0.332386	3.93823e-05	NS
DIABLO	0.625892	3.95453e-05	NS
IL13RA1	0.664264	3.9585e-05	NS
BATF	0.846656	3.97264e-05	NS
GATA3	-2.14727	4.01825e-05	Down
SYT17	-1.31846	4.03124e-05	Down
WIF1	-3.43052	4.04511e-05	Down
ITPR3	-0.309138	4.06379e-05	NS
TCP11L2	-0.38743	4.06708e-05	NS
PCOTH	-1.17111	4.07572e-05	Down
VPS36	-0.341851	4.08262e-05	NS
NR0B2	-0.315327	4.09831e-05	NS
TUFM	0.638051	4.1137e-05	NS
MB21D2	-0.465127	4.12777e-05	NS
CCDC127	0.586034	4.1294e-05	NS
HNRNPH3	-0.627251	4.13236e-05	NS
CHI3L2	1.98325	4.13556e-05	Up
C1orf68	-1.41351	4.14237e-05	Down
RSU1	-0.262519	4.14641e-05	NS
CYP27A1	1.06369	4.16051e-05	Up
CNBP	-0.346538	4.1655e-05	NS
TRAPPC12	-0.331562	4.18194e-05	NS
PSMC3	0.912146	4.19466e-05	NS
PPFIA3	-0.39348	4.20659e-05	NS
TMEM184A	-0.779668	4.20828e-05	NS
APBA2	1.06357	4.21019e-05	Up
FTX	-1.43205	4.22266e-05	Down
MIR210HG	-1.43693	4.26394e-05	Down
NADK	0.534594	4.30099e-05	NS
NEB	-0.305198	4.30304e-05	NS
CDK5	0.998497	4.31219e-05	NS
IFI27	1.76462	4.32985e-05	Up
SAT1	0.728941	4.33511e-05	NS
RUSC2	-0.474669	4.33841e-05	NS
PPP1CB	-0.71563	4.37475e-05	NS
CCM2	0.575401	4.41721e-05	NS
NETO2	2.00459	4.42796e-05	Up
GS1-124K5.11	-0.5229	4.45792e-05	NS
IGSF9	-1.06009	4.4589e-05	Down
EPHB1	-0.809123	4.48284e-05	NS
GOLGA4	-0.999998	4.50909e-05	NS
ZSCAN29	-0.522563	4.53854e-05	NS
ALG8	0.959704	4.55203e-05	NS
RNF141	-0.362213	4.55382e-05	NS
CTNNBIP1	-1.11824	4.55786e-05	Down
MEGF6	-0.817954	4.582e-05	NS
POLR3D	0.847001	4.60589e-05	NS
MT1X	-1.09457	4.62027e-05	Down
LTB4R	-0.845952	4.62452e-05	NS
CDK13	-0.350522	4.6249e-05	NS
CLDN1	-1.69737	4.64182e-05	Down
IFFO2	-1.35366	4.65321e-05	Down
VPS13A	-0.588453	4.69869e-05	NS
NR1I3	-0.32553	4.69976e-05	NS
CNKSR1	-0.78818	4.70613e-05	NS
BCL11A	-1.38163	4.70709e-05	Down
CAND1	-0.383707	4.76293e-05	NS
DUSP5	0.780381	4.76676e-05	NS
SDSL	1.26926	4.7781e-05	Up
GZMA	1.9262	4.7936e-05	Up
TOP2B	-0.480778	4.80366e-05	NS
NPTX1	-0.786376	4.81585e-05	NS
LINC02593	-0.310849	4.8386e-05	NS
SLC43A2	0.485777	4.88213e-05	NS
HNRNPR	-0.351919	4.92046e-05	NS
ARF4	0.502149	4.92573e-05	NS
ISOC2	0.519387	4.96215e-05	NS
HTATSF1	-0.420512	4.98195e-05	NS
NOX1	-0.222137	4.99564e-05	NS
CHST11	1.43508	4.99916e-05	Up
OSBPL7	0.298482	5.01246e-05	NS
RUFY2	-0.448328	5.02602e-05	NS
ZNF250	-0.549563	5.02721e-05	NS
PTPRF	-1.00948	5.04406e-05	Down
ARNT2	2.03783	5.0853e-05	Up
PABPC4	0.593697	5.09821e-05	NS
ZNHIT1	0.51593	5.11454e-05	NS
GAN	-1.56636	5.14719e-05	Down
VASN	-0.85463	5.14998e-05	NS
MED16	-0.324059	5.15608e-05	NS
PUM2	-0.359383	5.20934e-05	NS
ZNF79	0.41652	5.2142e-05	NS
TRIM7	-0.868002	5.23375e-05	NS
PPIB	0.714732	5.26805e-05	NS
HDAC7	-0.340772	5.27834e-05	NS
ZCCHC17	0.527088	5.28713e-05	NS
SLC25A6	0.319026	5.28786e-05	NS
IQGAP1	-0.480097	5.2968e-05	NS
GPR65	1.34909	5.34203e-05	Up
RAB8A	-0.750133	5.35289e-05	NS
KCTD9	-0.718157	5.35694e-05	NS
PPP1R16A	-0.941227	5.36029e-05	NS
PLAGL1	-1.46409	5.38225e-05	Down
FUS	-0.449359	5.40771e-05	NS
GMPR	2.24071	5.41417e-05	Up
EPC2	-0.483045	5.42535e-05	NS
ZNF681	-0.296894	5.45992e-05	NS
LIPA	1.01348	5.46427e-05	Up
RP9P	0.307036	5.47013e-05	NS
LSR	-1.16323	5.53691e-05	Down
TIGAR	1.19773	5.56219e-05	Up
C15orf62	-0.878089	5.57326e-05	NS
TKT	0.701783	5.61662e-05	NS
C6orf141	-0.737609	5.65462e-05	NS
LOC101927531	-0.314529	5.65821e-05	NS
PHPT1	0.487503	5.66288e-05	NS
GET1	0.563096	5.72427e-05	NS
TMLHE	0.28433	5.72877e-05	NS
POTEKP	-0.462208	5.77808e-05	NS
HOPX	-0.908353	5.78082e-05	NS
RBM27	-0.617926	5.82461e-05	NS
SLC35F2	-0.798249	5.86256e-05	NS
E2F6	0.661181	5.88042e-05	NS
MXRA5	-1.12204	5.90264e-05	Down
TNFRSF19	-0.78117	5.95089e-05	NS
C5orf46	-2.04273	5.96724e-05	Down
CHID1	0.377639	6.06151e-05	NS
RPRD1B	0.257613	6.06204e-05	NS
LINC00930	-0.438201	6.10093e-05	NS
KLF3-AS1	-0.860269	6.15229e-05	NS
DUSP7	-0.485207	6.16361e-05	NS
SELL	2.07737	6.20551e-05	Up
LMBRD1	-0.518926	6.23628e-05	NS
DND1	-0.409696	6.2363e-05	NS
RALB	0.493598	6.24686e-05	NS
LGR6	-0.709838	6.27601e-05	NS
FAH	0.636432	6.2831e-05	NS
TNFRSF18	-0.775379	6.28366e-05	NS
SMG1P5	-0.757953	6.29164e-05	NS
NFASC	-0.518472	6.29793e-05	NS
MSC-AS1	1.60467	6.3056e-05	Up
LOC100505555	-0.345184	6.31185e-05	NS
MKRN1	-0.426785	6.38878e-05	NS
PQBP1	0.280972	6.38914e-05	NS
PIAS1	-0.693288	6.39356e-05	NS
CACNA1H	-0.349626	6.39713e-05	NS
PGAP2	-0.703489	6.39875e-05	NS
SNHG28	-0.644553	6.40429e-05	NS
TTYH2	0.95593	6.47716e-05	NS
GTF2B	0.437098	6.50041e-05	NS
EFNA1	-1.06961	6.50792e-05	Down
KMT2E	-0.587216	6.51851e-05	NS
LOC100505664	-1.80217	6.56962e-05	Down
MED9	0.509409	6.57431e-05	NS
CKB	-1.10467	6.66531e-05	Down
FAM201A	-0.418946	6.80806e-05	NS
CSNK1A1	-0.530049	6.81941e-05	NS
COL21A1	-1.29349	6.84609e-05	Down
CD83	1.07446	6.8586e-05	Up
LEF1	0.982005	6.97986e-05	NS
NT5C3B	0.599538	6.98668e-05	NS
LAIR1	0.592301	6.99051e-05	NS
NEUROD2	-0.265276	7.00136e-05	NS
PPP6R2	-0.361828	7.02322e-05	NS
TRIM27	0.779852	7.02681e-05	NS
C2CD4B	0.324724	7.08366e-05	NS
ANKRD33B	-1.06752	7.08618e-05	Down
FCHO1	-0.37645	7.10827e-05	NS
ITGB4	-0.301704	7.11317e-05	NS
MIF-AS1	0.661562	7.1523e-05	NS
BAIAP2	-0.540248	7.18173e-05	NS
HIVEP2	-0.524243	7.25976e-05	NS
NEK6	0.555659	7.2764e-05	NS
PSMD6-AS2	-0.882972	7.30082e-05	NS
SYTL1	-1.53844	7.37659e-05	Down
TET2	-0.547283	7.41152e-05	NS
DERL1	0.551912	7.43931e-05	NS
ICAM4	0.398506	7.45613e-05	NS
SLC23A1	-0.898939	7.54206e-05	NS
LOC101929280	-0.403826	7.55409e-05	NS
RPL8	0.317073	7.63817e-05	NS
NGEF	-0.788922	7.6628e-05	NS
SERPINA1	0.899467	7.67871e-05	NS
NOL3	-0.601039	7.6868e-05	NS
WIPI1	1.20603	7.76875e-05	Up
COBL	-0.769244	7.83761e-05	NS
LINC00869	-0.447795	7.87208e-05	NS
TUBA4A	-1.30705	7.93638e-05	Down
BZW1	0.457472	7.94069e-05	NS
RIN2	-0.658276	7.97174e-05	NS
BCL2A1	3.01195	7.99272e-05	Up
WAC-AS1	-0.679748	8.00806e-05	NS
LOC440792	-0.316887	8.02844e-05	NS
C1orf122	0.556798	8.10177e-05	NS
ANK3	-0.960296	8.12205e-05	NS
ZNF529-AS1	0.718392	8.12948e-05	NS
D2HGDH	-0.804717	8.15217e-05	NS
JUP	-1.52028	8.15849e-05	Down
WFDC5	-2.10428	8.16e-05	Down
GRTP1	-0.940193	8.22519e-05	NS
ZW10	-0.490661	8.23601e-05	NS
ANKRD35	-1.6294	8.33751e-05	Down
HNRNPA1	-0.791662	8.3481e-05	NS
AMZ2	0.556604	8.35065e-05	NS
MAGI1	-0.643476	8.3559e-05	NS
MARVELD2	-0.99772	8.37238e-05	NS
ZFP36L2	-0.396667	8.54973e-05	NS
EIF3M	-0.450061	8.55589e-05	NS
B3GALT6	0.379683	8.56234e-05	NS
JDP2	-0.609506	8.58185e-05	NS
WDR53	0.729596	8.62059e-05	NS
KLHL12	0.61355	8.68536e-05	NS
AFDN	-0.356937	8.81636e-05	NS
POT1	0.922247	8.92856e-05	NS
LOC100289333	-1.23541	8.95496e-05	Down
SEPHS2	0.580284	8.96749e-05	NS
ADSL	0.687504	8.98916e-05	NS
KLF8	-1.14209	8.99854e-05	Down
PHB	0.589623	9.00942e-05	NS
RPL35A	-0.317017	9.09516e-05	NS
LYZL6	-0.258132	9.1134e-05	NS
NAA10	0.433951	9.13585e-05	NS
GGPS1	0.334506	9.14042e-05	NS
LINC00302	-1.28553	9.18869e-05	Down
IDH3A	0.433675	9.20731e-05	NS
EIF2S3	-0.606483	9.21347e-05	NS
SAMD12	-0.648439	9.24354e-05	NS
LARGE2	-0.767676	9.25081e-05	NS
METTL14	-0.471037	9.27966e-05	NS
CACNB2	-0.39246	9.2907e-05	NS
PRG4	-2.07727	9.33113e-05	Down
IRF1	1.19714	9.43615e-05	Up
MYO6	-0.581795	9.46341e-05	NS
AJUBA	-0.920923	9.50648e-05	NS
ABHD14B	0.572905	9.55837e-05	NS
SPG11	-0.247424	9.57676e-05	NS
RPRM	-0.550842	9.6298e-05	NS
MZT2B	-0.949084	9.63545e-05	NS
ILDR1	-0.394141	9.64307e-05	NS
IL20RB	-1.68521	9.71107e-05	Down
TIMM10B	0.397354	9.72607e-05	NS
APOO	0.984418	9.74944e-05	NS
PNISR	-0.8027	9.76888e-05	NS
EIF2S2	0.460364	9.77987e-05	NS
COMMD10	0.33266	9.80636e-05	NS
NUCB1	0.617381	9.81345e-05	NS
DEFA6	-0.408618	9.90723e-05	NS
OVOL2	-0.667257	9.9465e-05	NS
C1orf216	0.811062	0.00010072	NS
TCF20	-0.31221	0.000100866	NS
RAB27A	1.43044	0.000101268	Up
GRK5	-0.470697	0.000101317	NS
MALAT1	-1.10315	0.000102086	Down
OIP5-AS1	-0.463278	0.000102135	NS
GSTO2	-1.19447	0.000102317	Down
ASCL2	-0.548541	0.000102417	NS
ADCK1	0.77655	0.000103439	NS
TGIF2	0.691	0.000103886	NS
ATP5MC2	-0.431292	0.000104078	NS
NLRP1	-0.519754	0.000104261	NS
PKN1	0.739435	0.000104476	NS
LRRN1	-1.19182	0.000104589	Down
RAB18	-0.498704	0.000104888	NS
BLVRA	0.432629	0.00010558	NS
SHROOM3	-0.694646	0.000105881	NS
LILRB1	0.663281	0.000106263	NS
ZNF204P	-1.1981	0.000107488	Down
SMG6	-0.263823	0.000107544	NS
GPN3	0.434659	0.000108079	NS
LDHB	0.904706	0.000108125	NS
EFHD2	0.598397	0.000108306	NS
NFAT5	-0.816799	0.000108314	NS
KCNAB2	0.768908	0.000108751	NS
CENPBD1P1	-0.544477	0.00010878	NS
LSP1P4	-0.407328	0.000109482	NS
TCEA3	-0.793812	0.000109733	NS
HOTAIR	-2.35589	0.000109835	Down
NEK8	-0.33096	0.000109883	NS
PCGF6	0.579255	0.000110023	NS
EPS8L1	-0.847875	0.000110091	NS
TFPT	0.886037	0.000111076	NS
DSG1	-1.79151	0.000111665	Down
EME2	-0.425535	0.000112089	NS
NEBL	-0.983052	0.000112229	NS
TPRN	-0.456406	0.000112689	NS
POGLUT3	-0.609412	0.000112695	NS
ISM1	-0.703654	0.000113177	NS
ID4	-1.0746	0.000113333	Down
CDK14	-0.547857	0.000113852	NS
AOAH	0.975742	0.000113856	NS
AHR	-0.812395	0.000113981	NS
ID2	-0.928036	0.000114085	NS
WFDC21P	-1.19136	0.000114526	Down
TAF1C	-0.325578	0.00011466	NS
FTH1	0.71233	0.000115265	NS
GSDMC	-0.8938	0.000116108	NS
ENTPD7	0.73471	0.000116145	NS
LONRF1	-0.587275	0.00011627	NS
PRR34-AS1	-0.805816	0.000116405	NS
RBKS	0.51152	0.000116481	NS
CHKA	0.956133	0.000116572	NS
PKD2L1	0.320754	0.000116657	NS
PKP1	-1.39096	0.000117058	Down
ADIPOR2	0.509255	0.000117347	NS
SMYD2	-0.316536	0.000117542	NS
PSG2	-0.234481	0.000118034	NS
ALOXE3	-1.44857	0.000118084	Down
LINC00881	0.32674	0.000118796	NS
CORO2A	-0.827479	0.000119856	NS
LINC00260	-0.465916	0.0001201	NS
SRPX	0.911526	0.000120188	NS
LPCAT4	-0.42728	0.000120223	NS
TMEM61	-0.908462	0.000120568	NS
HOOK2	-1.13121	0.000120774	Down
MSRA	0.316422	0.000121036	NS
FGF11	-0.323176	0.000121185	NS
TTC39C	-0.612918	0.000121758	NS
PCDHB14	-0.813447	0.000121952	NS
CCL27	-2.58728	0.00012223	Down
TLE4	-0.405961	0.000122579	NS
GPR19	1.59882	0.000122962	Up
LAMC3	-0.467854	0.00012308	NS
PPDPF	-0.789382	0.000123507	NS
PRKACB	0.702496	0.000123908	NS
ZNF652	-0.599157	0.000124052	NS
SLC25A32	1.10075	0.000124604	Up
KIAA1522	-0.730342	0.000125612	NS
MYO1C	-0.51922	0.000126146	NS
HLF	-1.56012	0.000126506	Down
CRY2	-0.800581	0.000126589	NS
EML4	-0.326789	0.000127245	NS
C9orf152	-1.03358	0.000128142	Down
EZR	-0.718989	0.000128767	NS
SOAT1	1.8216	0.000128868	Up
EIF4EBP1	0.858744	0.000128871	NS
SLC25A51	0.502261	0.000129741	NS
METRNL	-0.582739	0.000129746	NS
FOSL1	1.21785	0.000129772	Up
SLC25A47	0.29772	0.00012994	NS
DUOX2	-0.567648	0.000130288	NS
RPL38	-0.661611	0.000130614	NS
NHLH2	-0.683583	0.000131013	NS
LOC101928817	-0.304206	0.000131189	NS
S100B	1.31803	0.000131327	Up
CCDC59	-0.354177	0.000131794	NS
ICOS	1.66715	0.000132283	Up
SLC38A2	-0.645538	0.000132306	NS
RNF13	-0.474913	0.000132528	NS
PTBP2	-0.424956	0.000132565	NS
KMO	1.09382	0.000132702	Up
SMPDL3A	-0.875822	0.000132862	NS
GDAP2	0.350925	0.000132951	NS
CXCL2	0.670608	0.000134483	NS
BRWD3	-0.509299	0.000134674	NS
SERP1	-0.275578	0.000135131	NS
INPP4B	0.959243	0.000135647	NS
PERP	-0.942563	0.000136538	NS
ARHGAP25	0.640565	0.000136671	NS
SNRK	-0.485817	0.000137087	NS
SLC39A7	0.771305	0.000137563	NS
OSR1	-1.4729	0.000137878	Down
ANKFN1	-0.530653	0.000138652	NS
SETD2	-0.51145	0.000138805	NS
TYMSOS	0.754945	0.000139246	NS
STK11	-0.314327	0.000139435	NS
IGSF1	-0.430873	0.000139505	NS
AGBL3	-0.197496	0.000139735	NS
RASSF6	-1.07498	0.000139982	Down
CHMP2A	0.717745	0.000140056	NS
DSC3	-1.78771	0.000140089	Down
OSTC	0.53875	0.000140182	NS
LSS	-0.529509	0.000140843	NS
RTN4IP1	0.896279	0.000141423	NS
GZMK	2.09089	0.000141613	Up
LINC02256	-1.03376	0.000141674	Down
C17orf97	-1.0099	0.000141828	Down
TYSND1	-0.330749	0.000142155	NS
SMC5	-0.621669	0.000142594	NS
SLC46A2	-1.78322	0.000142671	Down
METTL21A	0.785961	0.000143047	NS
CNTNAP3	-1.00978	0.000143814	Down
YBX2	-0.437165	0.000143939	NS
GNB1	0.239752	0.00014464	NS
RGS1	1.68736	0.000144758	Up
KANSL1L	-0.541215	0.000144776	NS
GNS	0.710992	0.000144805	NS
PYROXD1	-0.592276	0.000144934	NS
PRPF39	-1.34118	0.000145355	Down
SLC30A3	-0.339893	0.00014537	NS
SLC6A12-AS1	0.251966	0.000145519	NS
THBD	-1.12873	0.000145895	Down
MARCKSL1	1.64617	0.000145963	Up
KLC3	-0.981406	0.000146654	NS
LINC00319	-0.298332	0.000147035	NS
CHAD	-0.487777	0.000147094	NS
FAT4	-1.37948	0.000147191	Down
THEM5	-0.492181	0.000147389	NS
IQCF6	0.310992	0.000147633	NS
SMIM26	-0.373032	0.000148323	NS
LOC654780	-0.44687	0.000150276	NS
BST2	1.2604	0.000150515	Up
INKA1	-0.549072	0.000150663	NS
PTGES2	0.443372	0.00015138	NS
MUS81	-0.420997	0.000151603	NS
PRMT7	0.622053	0.000152006	NS
ARHGAP24	0.714957	0.000152851	NS
NAP1L2	-1.01839	0.000153772	Down
PMM2	0.432241	0.000154548	NS
VARS2	0.705539	0.000154579	NS
SNN	0.397475	0.000155455	NS
ARID2	-0.498917	0.00015568	NS
SCD5	-0.424109	0.000155804	NS
KLF6	-0.467252	0.000155875	NS
SF3A2	-0.634436	0.000156085	NS
ATP6V1C1	0.767511	0.000156169	NS
GPR143	3.00706	0.000156172	Up
FGF22	-0.224119	0.000157629	NS
ING1	0.357873	0.000157915	NS
PDZD2	-1.3505	0.000157977	Down
CEP44	-0.650564	0.000157991	NS
SURF4	0.466681	0.000158067	NS
PIK3C2G	-1.52127	0.000158083	Down
EVI2A	1.12941	0.00015925	Up
TMEM52	-0.608563	0.000159433	NS
PEPD	0.543804	0.000160889	NS
IGSF6	1.01803	0.000161179	Up
HOXD8	0.939481	0.000161625	NS
TTBK1	-0.239841	0.000161892	NS
DUSP6	0.96546	0.00016226	NS
ANAPC5	-0.396304	0.000162311	NS
ATP6V1B2	1.05436	0.000162411	Up
ANKRD13A	-0.681868	0.000162887	NS
KIAA1671	-0.618478	0.000164433	NS
ULK1	-0.614537	0.000164664	NS
RHBG	-0.670845	0.000165326	NS
LIN7B	-0.8177	0.000165502	NS
HECTD1	-0.445089	0.000166102	NS
RNF112	-0.716537	0.000166181	NS
ILF2	0.628112	0.000166802	NS
SNX21	-0.827248	0.00016709	NS
NRG2	-0.444461	0.000167573	NS
H1-0	-0.854896	0.000167618	NS
CD200	1.25709	0.0001678	Up
TMEM43	-0.566615	0.00016783	NS
TSPAN6	0.657341	0.000168073	NS
ITPR2	-0.940124	0.000169046	NS
EPHB6	-1.31346	0.000169732	Down
LINC01128	0.270309	0.000171603	NS
ARMC6	0.458339	0.000172464	NS
KLHL6	1.18335	0.000174053	Up
KDM3A	-0.315207	0.000174074	NS
KMT2A	-0.516019	0.000174125	NS
GMDS	0.597958	0.000174152	NS
LINC00051	-0.20867	0.000174243	NS
CREB3L2	0.352413	0.000175178	NS
ARMT1	0.828814	0.000175627	NS
HIPK2	0.521428	0.000176056	NS
RAB8B	0.606373	0.000177021	NS
PNMA8A	1.87977	0.000177496	Up
MZF1	-0.367703	0.000177501	NS
TENT5B	-1.53706	0.000178849	Down
BTD	0.60674	0.000178898	NS
FAM174C	0.503025	0.00017961	NS
FRMD4A	-0.362862	0.000180228	NS
OBP2B	-0.421521	0.000180487	NS
RSL1D1	-0.423262	0.000181216	NS
TOGARAM2	-0.653466	0.00018231	NS
PLEKHG6	-0.461944	0.000182464	NS
LPIN2	0.477973	0.000182648	NS
RPS25	-0.281616	0.000183275	NS
BRPF1	-0.387066	0.000183504	NS
ATP6V1G3	0.283815	0.000184995	NS
LINC00658	0.230349	0.0001858	NS
TMBIM6	0.460433	0.000185843	NS
KLK11	-1.61209	0.000186494	Down
ALAS1	0.730202	0.000188842	NS
SPIDR	0.389574	0.000189022	NS
ABCA9	-0.775195	0.00018906	NS
DCTD	0.456864	0.00018912	NS
TGFB1I1	-0.892705	0.000191963	NS
ANKRD19P	-0.319641	0.00019241	NS
ATP6V1E1	0.473422	0.000192677	NS
PER3	-0.56644	0.000193293	NS
PTPN21	-0.786783	0.000194017	NS
POMP	0.633181	0.000194617	NS
REL	-0.702969	0.000194786	NS
CHMP4C	-1.47883	0.000194786	Down
USP7	-0.44593	0.000196199	NS
CTSL	0.994576	0.000196273	NS
CRIP1	-1.49226	0.000196446	Down
TNFRSF21	0.902932	0.000196943	NS
KIF2A	0.686439	0.00019769	NS
ADGRF2	-0.431968	0.000198275	NS
VPS8	-0.36786	0.000198719	NS
LOC101928844	-0.26948	0.000199085	NS
TBXAS1	0.783283	0.000199711	NS
TRPS1	-0.749289	0.000201381	NS
BFAR	0.709716	0.000201524	NS
APIP	0.41657	0.000201634	NS
PAMR1	-1.59059	0.00020215	Down
PHF1	-0.342375	0.000202292	NS
SLC37A1	-0.339955	0.000202517	NS
SLC19A1	0.468299	0.00020382	NS
MINDY1	-0.492279	0.000204813	NS
RALGPS1	-0.27053	0.000206364	NS
C4orf48	1.59618	0.000206798	Up
HSD17B11	0.709045	0.000206939	NS
NAB1	-0.469874	0.000208343	NS
LOC101926967	-0.580132	0.000208406	NS
NME1	1.09194	0.000210637	Up
GRB2	0.49904	0.000212175	NS
WIPF2	-0.269915	0.000212693	NS
CTPS1	0.78716	0.000212953	NS
IFNLR1	-0.653766	0.0002134	NS
HSPA13	1.11102	0.000214932	Up
BEAN1	1.34018	0.000215935	Up
TANC1	-0.415403	0.000216049	NS
MAPT	-0.474297	0.000216786	NS
PIDD1	-0.458898	0.00021709	NS
SLC7A7	0.886491	0.000217277	NS
GLUL	0.524057	0.000218086	NS
ADPRS	0.340593	0.000219112	NS
EFHC2	-0.679107	0.000219292	NS
BRWD1-AS2	0.510982	0.00022034	NS
EMC8	0.491265	0.000220427	NS
PLXDC2	-0.895629	0.000220491	NS
FOXN1	-1.09797	0.000220685	Down
HCFC1R1	-0.523356	0.000221033	NS
G6PC3	0.679195	0.000221548	NS
LCOR	-0.731349	0.000221683	NS
SEC16A	-0.427306	0.000221922	NS
NEURL2	0.420983	0.000222383	NS
IDH3G	-0.287111	0.000223279	NS
ASH1L	-0.440729	0.000223283	NS
TMEM80	-0.591628	0.000223956	NS
EOMES	1.63606	0.000224363	Up
GBE1	0.670558	0.000224565	NS
ATP6V0E2-AS1	0.844519	0.000225535	NS
BRME1	-0.267118	0.0002257	NS
AHDC1	-0.257797	0.000226697	NS
SPPL2A	-0.47902	0.000227227	NS
NR4A3	0.53354	0.000227495	NS
CNIH1	0.537468	0.000227698	NS
SLC16A10	-1.52058	0.000230838	Down
TRAPPC6B	-0.611446	0.000231232	NS
PIK3CB	-0.702313	0.000231945	NS
DENND1A	0.921727	0.000232268	NS
ARHGEF10L	-0.559438	0.000232675	NS
ASH2L	0.620953	0.000232903	NS
SESN2	0.503794	0.000234159	NS
CREM	0.650936	0.000234868	NS
ZBTB20	-0.785269	0.000237227	NS
SRGAP3	-0.371874	0.000237709	NS
HNRNPH1	-0.417275	0.000238359	NS
SNCA	1.45613	0.000238442	Up
PDXK	0.414191	0.000238758	NS
FOXO1	-0.450339	0.000239238	NS
LAPTM5	0.919231	0.000239454	NS
SLC45A2	2.46836	0.000239716	Up
DOCK9	-0.424013	0.00024019	NS
DGUOK	0.34813	0.000240314	NS
FAM216A	0.78147	0.000241367	NS
TRIB1	0.42732	0.000243342	NS
CLOCK	-0.326274	0.000244015	NS
KDM2B	-0.374776	0.00024472	NS
ARRDC1	-0.296781	0.000244909	NS
OR7E47P	-0.516256	0.000247022	NS
PITX3	0.404223	0.000247599	NS
POF1B	-1.11266	0.000247769	Down
PSMB4	0.481517	0.000250691	NS
RAPH1	-0.398396	0.000251201	NS
ASAP3	-0.790993	0.000251244	NS
YPEL3	-0.59419	0.000252004	NS
LINC00958	-0.378267	0.000252386	NS
PPP1R14B	-0.622436	0.000252814	NS
POLR2G	0.495909	0.000252847	NS
CDCA5	0.830066	0.000253034	NS
GSTA4	-0.682253	0.000253606	NS
LINC00032	-0.224512	0.000254016	NS
FCGR2A	0.684596	0.000255582	NS
FRG1HP	-0.71079	0.000255898	NS
SDCBP	1.09489	0.000256283	Up
PABPN1	-0.803359	0.000257719	NS
RNF157	0.608698	0.000258119	NS
AGK	0.518837	0.000259278	NS
INAFM1	-0.93933	0.000259373	NS
SIPA1L3	-0.209667	0.000259394	NS
TSEN15	0.600175	0.000259687	NS
COTL1	0.981676	0.000260117	NS
BAP1	-0.502976	0.000260248	NS
METTL3	-0.658924	0.000260635	NS
PPP2R2C	-0.627273	0.000260713	NS
ECHDC1	0.787109	0.000260991	NS
RAB3IP	-0.340049	0.000261591	NS
CEP104	-0.431388	0.00026166	NS
FMR1	-0.486417	0.000261738	NS
MAFB	-0.835352	0.000261835	NS
NMRAL2P	-1.01442	0.000262834	Down
LGALS3BP	1.37632	0.000263508	Up
MYO5B	-0.813176	0.000264665	NS
VASP	0.613456	0.000264801	NS
ZFP30	-0.663023	0.000264844	NS
SNX11	0.694202	0.000264861	NS
RORC	-0.799214	0.00026528	NS
ATRX	-0.415437	0.000266293	NS
LINC00920	1.98184	0.000266335	Up
PIK3C2B	-0.826014	0.000270004	NS
PPWD1	-0.590135	0.000270625	NS
MID2	-0.426669	0.000271358	NS
FAT2	-1.27454	0.000271758	Down
SMIM11A	-0.224284	0.000274675	NS
NFIB	-0.79948	0.000275453	NS
CDCP1	-0.533698	0.000279173	NS
BCLAF1	-0.594091	0.000279545	NS
MAP3K2	-0.369983	0.000280042	NS
OGA	-0.465912	0.000280192	NS
PLPP4	1.21004	0.000283029	Up
CHD9	-0.691626	0.000283063	NS
XPC	-0.474104	0.00028327	NS
DHX36	-0.453683	0.000283876	NS
DLX3	-1.19629	0.000284004	Down
CBFA2T2	-0.338289	0.000284188	NS
FARSA	0.467601	0.000284504	NS
ZHX1	-0.536977	0.0002848	NS
RSPH3	-0.263943	0.000285204	NS
PPP3CC	0.289027	0.000285315	NS
ACADM	1.00118	0.000285467	Up
RNASEH1-AS1	0.946211	0.000285581	NS
GRID1	-0.275403	0.000288815	NS
SURF6	0.319913	0.000289711	NS
TLR2	1.00802	0.000290399	Up
ZBTB33	-0.290082	0.000290542	NS
ZNF677	-0.604437	0.000290739	NS
STAG1	-0.433398	0.000290774	NS
BRD7	-0.338361	0.000290967	NS
ROR1	-0.668276	0.000291578	NS
LUC7L3	-0.714922	0.000291722	NS
LINC00933	-0.391339	0.000291826	NS
SDC4	-0.882457	0.00029319	NS
RNF11	-0.604989	0.000294187	NS
RAPGEF5	-0.44031	0.000295707	NS
PIK3C3	-0.290486	0.000295954	NS
MCU	-0.468847	0.000296055	NS
DBP	-0.425111	0.000296301	NS
DSP	-1.20832	0.000297147	Down
TFIP11	0.387069	0.000297164	NS
MAP4K4	0.566128	0.000298005	NS
MPHOSPH8	-0.427575	0.00029832	NS
DOK4	-0.350007	0.000299023	NS
RBBP4	-0.39069	0.000300127	NS
LINC00518	3.66095	0.000300861	Up
PLAC1	-0.620464	0.000301576	NS
SRXN1	0.818651	0.000301592	NS
LRSAM1	-0.307124	0.000301594	NS
GTF3C6	0.587336	0.000302147	NS
GPLD1	-0.528633	0.000302366	NS
ECI2	0.453438	0.000303727	NS
CENPC	-0.492974	0.000303857	NS
MYO9A	-0.597787	0.000303882	NS
OTUD1	-0.412851	0.000303903	NS
WDFY3	-0.436843	0.000304103	NS
LOC101927263	-0.844874	0.000307065	NS
RBMS1	-0.411418	0.000308028	NS
KXD1	0.198082	0.000308056	NS
PPP1R13B	-0.558879	0.000309334	NS
PLEKHA8P1	0.519874	0.000310096	NS
GPX7	1.19273	0.000310527	Up
EDDM13	-1.22804	0.000311246	Down
LCE2B	-2.73227	0.000311565	Down
ATP10B	-0.748877	0.000312074	NS
ZNF844	-0.419306	0.000312186	NS
L2HGDH	-0.342285	0.000312377	NS
ATP2B1	-0.527104	0.000312483	NS
AFF1	-0.425587	0.000313093	NS
NKPD1	-0.6938	0.000313214	NS
HERC5	1.00915	0.000313666	Up
DNAJB14	-0.684482	0.000314246	NS
RCN2	0.689242	0.000314357	NS
C3AR1	0.957718	0.000314553	NS
PARGP1	-0.712453	0.000317471	NS
ZNF432	-0.833566	0.000318079	NS
PTMA	-0.301654	0.000318295	NS
PDCD5	-0.515942	0.000319314	NS
MINK1	-0.442479	0.000319359	NS
SDS	0.515446	0.000321476	NS
N4BP2L2	-0.799752	0.000322354	NS
SERPINB5	-0.841041	0.000323615	NS
SCG2	1.71181	0.00032445	Up
NDUFA8	0.461758	0.000324813	NS
SLK	-0.668989	0.000325034	NS
FBH1	-0.357438	0.000325614	NS
YLPM1	-0.485998	0.00032722	NS
H6PD	-0.2792	0.000327303	NS
ZNF292	-0.509516	0.000327327	NS
TMEM154	-1.20299	0.000327832	Down
ANAPC2	-0.622872	0.000328115	NS
PRRX2	-0.697833	0.000329292	NS
EVPLL	-0.432527	0.000329977	NS
SLC30A5	0.467701	0.000330568	NS
ASCC1	0.492264	0.000332126	NS
PLA2G12A	-0.412228	0.000333339	NS
C14orf132	-0.904724	0.000333796	NS
HOXD12	0.222019	0.000334367	NS
HENMT1	0.85914	0.000334612	NS
RFX5-AS1	0.609678	0.000335091	NS
TNS4	-0.463726	0.000335377	NS
LRRC29	0.422384	0.000336615	NS
FBF1	-0.439347	0.000336651	NS
BTAF1	-0.945948	0.000336734	NS
SEC61A1	0.45986	0.000337791	NS
TFDP1	0.490379	0.00033846	NS
KRT78	-1.10272	0.000338689	Down
ELOVL6	-0.859467	0.000340759	NS
PRG3	-0.238222	0.000340785	NS
ITPRIP	-0.434434	0.000340903	NS
TTC7B	0.654562	0.000341662	NS
RAD23B	-0.328354	0.000342096	NS
GABRB2	-0.439608	0.00034262	NS
OSM	0.334354	0.0003433	NS
PFDN2	0.486027	0.000344756	NS
MANSC1	-0.888967	0.000344763	NS
GZMB	1.92058	0.000346434	Up
GMFG	0.806453	0.000346897	NS
SAMD9	1.08968	0.000348487	Up
CTLA4	0.480625	0.000349649	NS
TMEM33	0.717471	0.000350317	NS
LYPD6B	-1.69014	0.000350963	Down
NBAT1	0.798154	0.000351191	NS
ARHGAP22	0.238843	0.000351861	NS
CLEC2B	-1.3618	0.000352056	Down
ARHGEF1	-0.490456	0.000353126	NS
PIP4K2A	0.670708	0.00035316	NS
PHACTR4	-0.484308	0.00035444	NS
CARNS1	-0.463547	0.000354492	NS
UCK1	0.364499	0.000354493	NS
BIN2	0.70844	0.000355817	NS
DLD	0.539816	0.00035678	NS
COG8	-0.408923	0.00036012	NS
CASKIN2	-0.312028	0.000360312	NS
SH3GL1	-0.394944	0.000361162	NS
CD28	0.590174	0.000363115	NS
PDZD11	0.44391	0.000364007	NS
CC2D1A	-0.31978	0.000364069	NS
EIF3A	-0.480447	0.000365193	NS
GEM	1.19672	0.000366466	Up
ZKSCAN7	0.521867	0.000366952	NS
TMEM138	0.551877	0.000367673	NS
MOB1B	-0.677934	0.000367811	NS
CKLF	0.523825	0.000368036	NS
GRHL2	-0.83401	0.000369144	NS
IRS1	-0.565556	0.000370033	NS
TIPARP	-0.619061	0.000370944	NS
H2BS1	0.945547	0.000372349	NS
RAB3D	-0.562463	0.000373992	NS
SH2B2	-0.449646	0.000374698	NS
EFS	-1.1034	0.000375829	Down
NARF	0.388537	0.000376083	NS
CENPO	0.529606	0.000376264	NS
CCDC71L	0.533672	0.000377434	NS
HOMER3	0.326631	0.000377709	NS
MON1A	0.494405	0.000378173	NS
SLA	0.925017	0.000378585	NS
AIMP2	0.410247	0.000379636	NS
PTGS1	-1.01317	0.000381944	Down
SLC35E1	-0.277266	0.000385287	NS
PPP1R14D	-0.328325	0.000385457	NS
CNDP2	0.454655	0.000388125	NS
AGO4	-0.307943	0.000388498	NS
PKHD1L1	-1.05822	0.000388659	Down
TIMM10	0.665662	0.000390024	NS
TBPL1	0.40703	0.000390719	NS
CRYBG1	-1.10535	0.000390922	Down
SUN1	-0.441013	0.000392036	NS
B4GALT7	0.355296	0.000392398	NS
KLHDC3	0.499777	0.000393233	NS
KCNMB4	-0.629137	0.000394158	NS
GATM	-0.369302	0.000395518	NS
CTSZ	0.582822	0.000396083	NS
ITPRID2	-0.737422	0.000397613	NS
CCDC51	0.546241	0.000398159	NS
TNFRSF1B	0.860215	0.000399243	NS
PAM16	0.432262	0.000400044	NS
TMEM203	-0.263555	0.000401065	NS
ARIH2	0.362141	0.000401624	NS
RDH5	-0.896747	0.000401773	NS
REPS1	-0.428551	0.000403124	NS
PRDM12	-0.363012	0.000404728	NS
MFSD6L	-0.300535	0.0004051	NS
SSBP2	-0.482479	0.000407086	NS
ABCA5	-0.65436	0.00040834	NS
TEF	-0.256486	0.000410236	NS
NSF	-0.263682	0.00041109	NS
LOC202181	-0.590091	0.000412722	NS
KRR1	-0.301921	0.000412875	NS
SUZ12P1	-0.546284	0.000413164	NS
GALNT10	0.385981	0.00041339	NS
FAM53C	0.522907	0.000414122	NS
BRAT1	-0.502733	0.000415502	NS
MEIG1	0.370979	0.000416139	NS
LINC01310	-0.266005	0.000417567	NS
SPECC1	0.733264	0.000417916	NS
LOC100310756	0.47146	0.000418135	NS
GPAT4	0.483786	0.000420094	NS
MLPH	1.35549	0.000420825	Up
FH	0.385987	0.000421361	NS
PCF11	-0.546783	0.000421736	NS
LRP11	-0.674898	0.000421771	NS
MGAT5	0.436397	0.000422041	NS
SLC7A6	0.706129	0.00042274	NS
RAB20	0.569912	0.000423032	NS
TNFSF13	0.419176	0.00042319	NS
ARHGAP22-IT1	-0.189243	0.000423208	NS
EVI2B	1.21567	0.000424933	Up
VAMP7	0.421781	0.000430089	NS
H1-8	0.335663	0.000433569	NS
NOTCH2NLA	-0.998029	0.000433692	NS
NMU	-1.49057	0.000436061	Down
LRP8	1.0269	0.000436379	Up
ANKHD1	-1.17711	0.000436639	Down
CCDC184	0.372834	0.000436892	NS
HES5	-0.8395	0.000436914	NS
H2BC12	0.929028	0.000437103	NS
PDHB	0.264115	0.000438486	NS
POLR3K	0.413425	0.000438621	NS
ARHGAP36	-0.614175	0.000438628	NS
TMEM116	-0.292027	0.000441044	NS
CD79B	0.329329	0.000441417	NS
TRIM4	-0.360841	0.000441488	NS
LUZP4	-0.358548	0.000444535	NS
ALDOC	-0.91987	0.000445947	NS
RPL26L1	0.430668	0.000446958	NS
PODNL1	-0.416985	0.000447336	NS
NLRP9	-0.29947	0.00044765	NS
EDNRB	2.28444	0.000448182	Up
CLDN11	-0.806275	0.00044964	NS
CCDC71	-0.454226	0.000451011	NS
F8	0.654416	0.000451187	NS
ZNF197	0.656889	0.000454094	NS
GLA	0.626059	0.000454325	NS
MARK4	-0.55459	0.00045504	NS
NRCAM	0.788113	0.000455448	NS
RANBP2	-0.393765	0.000457757	NS
RARG	-0.346838	0.000457813	NS
BRAF	0.574039	0.000458012	NS
DHX29	-0.537407	0.000458192	NS
P2RX4	1.02622	0.000459569	Up
CAPZB	-0.257744	0.000460816	NS
LINC01514	-0.269995	0.000463274	NS
ZNF138	-0.412556	0.000464108	NS
SGSM2	-0.537636	0.000466542	NS
PARVB	0.61904	0.000467956	NS
VPS26C	0.495534	0.000468727	NS
TP53I3	0.654597	0.00046915	NS
OXNAD1	0.521534	0.000470218	NS
FOXP2	-0.366407	0.000470297	NS
MRGPRX2	-0.342378	0.000471355	NS
GATD3A	0.633503	0.000471474	NS
MAL2	-1.51258	0.000472304	Down
RAB6A	-0.696121	0.000472836	NS
HECW2	-0.464868	0.000473016	NS
ST3GAL5	0.491245	0.000473408	NS
B3GALNT2	-0.326892	0.000473626	NS
MIA	1.81222	0.000475789	Up
ALG1	0.564566	0.000476688	NS
SWI5	0.442266	0.000477987	NS
TNFRSF1A	-0.730977	0.000478884	NS
RAB11FIP2	-0.618539	0.000478902	NS
PDE3B	0.812201	0.000481574	NS
FCMR	0.916721	0.000483334	NS
LAP3	0.736985	0.000483505	NS
NYNRIN	-0.644418	0.000484162	NS
PARP1	0.674088	0.000488491	NS
MACROD1	-0.574101	0.000490164	NS
STEAP1B	1.6165	0.000490379	Up
POGK	-0.485878	0.000490497	NS
MSR1	0.398505	0.000490564	NS
LOC100506606	-0.460519	0.00049171	NS
THEM4	0.666181	0.000492484	NS
ZNF142	-0.400216	0.000494618	NS
WNK1	-0.341071	0.000494728	NS
GLUD1	-0.48888	0.000496336	NS
CHIC2	-1.28777	0.000497151	Down
PPIG	-0.463451	0.00049778	NS
IFNA14	-0.223651	0.000499578	NS
ARID1B	-0.255234	0.000500266	NS
GTF3C4	-0.248011	0.000501068	NS
FAR2	1.47434	0.00050166	Up
BOC	-0.65643	0.000502245	NS
UBE2D1	0.516989	0.000503353	NS
E2F3	0.817914	0.000504055	NS
DNTTIP2	-0.354543	0.000504628	NS
FJX1	-0.639076	0.000504658	NS
OSBPL9	0.696982	0.000507445	NS
FAM76A	-0.329124	0.000507694	NS
CCNH	0.509595	0.000508201	NS
PAK6	-1.06655	0.000508728	Down
SLC47A2	-0.937346	0.000508746	NS
TAS1R2	-0.204438	0.000509494	NS
SUGCT	0.842334	0.000509722	NS
ANKRD11	-0.210611	0.000510274	NS
LY86	0.837801	0.000511102	NS
SERPINA12	-2.52403	0.000512549	Down
COL7A1	-0.974707	0.000512794	NS
ZNF16	-0.310769	0.000514923	NS
LINC01700	-0.274567	0.000515889	NS
A1BG	0.716268	0.000516311	NS
AADACL2	-2.26673	0.000516817	Down
CEL	-0.569588	0.000516874	NS
MEF2A	-0.67307	0.000516923	NS
MFSD4A	-0.708916	0.000517258	NS
POLR3B	-0.302064	0.00051907	NS
SMIM22	-0.482375	0.000519539	NS
KIF3C	0.523338	0.000520033	NS
PLEK	0.929045	0.000525203	NS
FCN3	0.705135	0.000525576	NS
VLDLR	1.27903	0.000525772	Up
HPRT1	0.367546	0.000525842	NS
LINC01116	0.885043	0.00052793	NS
BCO1	-0.500163	0.000528575	NS
KIAA1217	-0.480073	0.000528699	NS
YOD1	-1.06309	0.00052886	Down
LY6E	0.970933	0.000531151	NS
VPS51	-0.654785	0.000532144	NS
UVSSA	-0.235556	0.000532164	NS
DLG1	-0.354052	0.000533391	NS
CACNA1G	-0.195034	0.000533711	NS
TP63	-0.363349	0.000533973	NS
CALHM1	-0.308478	0.000534244	NS
CMC2	0.691058	0.000534625	NS
CD274	0.867391	0.000535104	NS
DYNLL1	-0.466374	0.000536305	NS
HCN3	-0.398589	0.000536327	NS
DCAF12	0.437836	0.000538087	NS
HDDC2	0.613422	0.000538305	NS
ETV3	-0.299438	0.000538769	NS
TTLL3	-0.346707	0.000538806	NS
RNF149	-0.486659	0.000541761	NS
UPF2	-0.689064	0.000543686	NS
GPATCH8	-0.391772	0.000543695	NS
ASXL1	0.351864	0.000544096	NS
LINC01133	-0.79607	0.000546042	NS
CALN1	-0.624353	0.000546598	NS
SFMBT1	0.543962	0.000547318	NS
HECTD4	-0.33372	0.000550379	NS
DNAJC5	0.3737	0.000550876	NS
ARHGEF26	-0.679635	0.000551373	NS
MYC	1.13492	0.000551489	Up
GINM1	-0.39382	0.000557833	NS
SIGLEC9	0.474441	0.000557892	NS
GOLGA2	-0.417211	0.000558038	NS
TPGS1	0.292486	0.000558372	NS
MT1HL1	-0.782681	0.000558806	NS
BACE2	1.22583	0.000559608	Up
HNRNPUL2	-0.316527	0.000559678	NS
ZFAND3	0.373914	0.000560829	NS
RAP2B	0.596108	0.000561391	NS
TMEM114	0.257762	0.000561606	NS
LMF2	-0.303157	0.000564786	NS
PLA2G3	-0.90558	0.000564875	NS
VCPKMT	-0.442296	0.000565022	NS
FLG2	-1.66603	0.000565549	Down
TMCO3	0.456352	0.000568257	NS
SCAF11	-0.45015	0.00056972	NS
ZBED8	1.23726	0.000569954	Up
ENC1	1.04159	0.000570104	Up
FGFR2	-0.405871	0.00057098	NS
TUSC2	0.489322	0.00057227	NS
PLEKHA1	-0.793835	0.000572975	NS
SYNGR2	-0.38991	0.000572994	NS
GAR1	-0.515726	0.000573375	NS
THOC1	-0.452407	0.000575614	NS
NOTCH2	-0.425426	0.000576322	NS
MCM7	0.456137	0.000576741	NS
MFSD13A	-0.607826	0.000576794	NS
LOC728613	0.94899	0.000578414	NS
AMMECR1L	0.567584	0.000578977	NS
IFT74	-0.42721	0.000581705	NS
ADAMTSL5	0.278576	0.000582167	NS
FMO5	-0.666856	0.000582563	NS
GS1-124K5.4	0.460268	0.000582858	NS
LINC00894	-0.254057	0.000583776	NS
MIR205HG	-1.75945	0.000586178	Down
PPM1A	-0.342265	0.000586738	NS
DLX5	-0.866099	0.000587687	NS
EPS8L2	-0.376196	0.000588642	NS
MEIS1	-0.453679	0.000589161	NS
PAQR3	-0.42715	0.000589609	NS
SIGLEC6	-0.333053	0.000591041	NS
SPOCK2	0.525368	0.000591139	NS
ADNP2	-0.372611	0.000591516	NS
C8orf76	0.590443	0.00059217	NS
MRC2	-0.70836	0.000592526	NS
ELP6	0.393006	0.000594019	NS
TYMP	0.964578	0.000594822	NS
INTS13	0.886705	0.000596571	NS
ND4	-0.479263	0.00059848	NS
COL4A5	-0.625563	0.000598593	NS
BEX3	0.468154	0.000599408	NS
HBZ	-0.521211	0.000599575	NS
THEMIS2	0.952758	0.000601397	NS
RAB5C	0.482637	0.000603509	NS
SMAD1	-0.749751	0.00060392	NS
CEP131	0.470656	0.000606438	NS
NARS2	0.910858	0.000606871	NS
SUSD1	0.820901	0.000607161	NS
NRM	-0.395352	0.000607282	NS
TLR8	0.803363	0.000608318	NS
TMEM102	-0.286639	0.000608657	NS
TMEM51	1.01259	0.000608851	Up
RSPO1	-0.961374	0.000609011	NS
CCDC191	-0.448418	0.000611826	NS
PRR19	0.339718	0.000612657	NS
MOXD1	0.652451	0.000613079	NS
SCARNA2	0.446605	0.000613231	NS
ZNF586	-0.387153	0.000613248	NS
TMEM115	-0.32595	0.000613739	NS
PDHX	0.563621	0.000613752	NS
FBXL16	-0.547354	0.000616125	NS
ALDH3A2	-0.836692	0.000616513	NS
RPS6KL1	0.692525	0.000616997	NS
STX16	-0.302125	0.000618208	NS
PRKAR1B-AS1	0.431547	0.000618341	NS
PTTG1IP	0.648098	0.000618712	NS
ATIC	0.768108	0.000620011	NS
HSD17B14	0.673916	0.000621502	NS
GRTP1-AS1	-0.203031	0.000622146	NS
GLRX5	0.595702	0.000623938	NS
ANXA4	-0.368263	0.000624553	NS
ANPEP	-0.316966	0.000625483	NS
CRCP	-0.300606	0.000626477	NS
LEPR	-0.377575	0.000626847	NS
SPSB3	-0.647993	0.000629456	NS
ZNF658	-1.02809	0.000630079	Down
PAXX	0.328516	0.000630959	NS
UBE2D2	0.274977	0.00063105	NS
C1orf116	-1.0038	0.000633194	Down
KY	-0.431988	0.000634332	NS
TARBP2	0.473995	0.000634569	NS
PSME3	0.739457	0.000634756	NS
HNRNPLL	0.406894	0.000634807	NS
AK4	-0.844191	0.000635144	NS
C12orf29	-0.685362	0.000635659	NS
PCMTD1	-0.571316	0.000637397	NS
ZNF623	-0.819646	0.000638109	NS
CAPN9	-0.248904	0.000638124	NS
CD300LF	0.908414	0.000638301	NS
PRKAB1	0.422616	0.00063859	NS
SLC5A6	0.438501	0.000639111	NS
HEY1	1.00662	0.00064161	Up
RNF151	0.261347	0.000642418	NS
DMTN	-0.409437	0.000642443	NS
PDXDC1	-0.321822	0.000643294	NS
MYO19	-0.253649	0.000643319	NS
AGPAT1	0.670631	0.00064432	NS
NKTR	-0.600753	0.000644625	NS
HTR2B	1.50109	0.000646743	Up
TRIM35	-0.541539	0.000648233	NS
CCDC124	0.324101	0.000651545	NS
PAWR	-0.629148	0.000651639	NS
PNP	0.790513	0.000653068	NS
CDKL5	0.279801	0.00065348	NS
HK2	0.766241	0.000653702	NS
ITGA2	-0.697081	0.000653957	NS
CD48	0.884146	0.000656151	NS
CLUHP3	-0.255194	0.000659588	NS
FCGR3B	1.74593	0.000659837	Up
APLF	-0.425849	0.000660843	NS
NOMO3	-0.562973	0.00066099	NS
PNMA6A	0.989451	0.000661528	NS
TLR1	0.803911	0.000664385	NS
CHRM1	-0.606176	0.0006653	NS
NUDT1	0.525575	0.000665676	NS
SNRNP25	0.582846	0.000666663	NS
MICA	0.569626	0.000667653	NS
ECM1	-0.794371	0.000668533	NS
PLEKHM3	-0.398698	0.000669444	NS
TNRC18	-0.168267	0.000671006	NS
LOC101928076	-1.34737	0.000671685	Down
SSH1	0.461925	0.000672575	NS
PM20D2	-0.554246	0.000672703	NS
NQO1	1.51996	0.000672917	Up
ELMO3	-0.99346	0.000672954	NS
SERTAD4	-0.943494	0.000673197	NS
SMYD3	0.743765	0.000673654	NS
EIF2B3	0.416706	0.000675023	NS
GATA6	0.625269	0.000675741	NS
FPR3	0.956643	0.00067578	NS
PSEN2	0.670865	0.000677764	NS
ATP2C2	-0.595667	0.000678454	NS
EEF2	-0.240752	0.000678556	NS
CRIP3	-0.257683	0.000678679	NS
PMEL	3.0624	0.000679132	Up
C9orf78	-0.422886	0.00068013	NS
JAG1	-0.460522	0.000680915	NS
WIPF1	0.796399	0.000681564	NS
NPHP3	-0.541003	0.000682252	NS
SH3YL1	-0.638328	0.000684737	NS
LOC100499194	-0.237255	0.000685031	NS
RAB11FIP1	-0.435594	0.000685689	NS
LOC102724814	-0.481758	0.0006866	NS
ST3GAL4	0.883826	0.000687391	NS
BSDC1	-0.252417	0.00068772	NS
CROCCP2	-0.348472	0.00069346	NS
ZBTB7B	-0.410607	0.000694589	NS
CDC42BPB	-0.465779	0.000695907	NS
ATXN3	-0.312023	0.000696168	NS
CYTH3	0.402243	0.000696553	NS
CYB561	-0.353103	0.000697666	NS
BABAM1	0.251594	0.000700481	NS
PRKAA2	-0.578394	0.000700782	NS
PPL	-1.39475	0.000703216	Down
COQ5	0.391424	0.000703341	NS
ENPP5	-1.18722	0.000706566	Down
OR51B4	-0.18677	0.000707027	NS
TXLNB	0.294137	0.0007077	NS
SERPINB4	3.80038	0.000709689	Up
NORAD	-0.550148	0.000711665	NS
TEDC2	0.473261	0.000713728	NS
GSTO1	1.03181	0.000713746	Up
TCERG1	-0.461066	0.000714298	NS
OR5L2	-0.184832	0.00071562	NS
FBLL1	0.595103	0.00071889	NS
CTSB	0.85596	0.000727123	NS
CYRIB	0.52299	0.000728465	NS
IFI27L2	0.421973	0.000729304	NS
FBXO42	-0.305878	0.000730032	NS
TMEM9	0.382915	0.000730336	NS
ADAMTSL3	-0.598078	0.000730507	NS
SGMS1	-0.86787	0.000730562	NS
SLAMF7	1.40159	0.00073079	Up
POGZ	-0.464969	0.000731239	NS
ZNF200	0.584966	0.000731993	NS
LAMTOR2	0.720199	0.000733134	NS
SUSD6	-0.493546	0.000733202	NS
TLCD3A	-1.0248	0.00073345	Down
GRINA	0.472644	0.000733737	NS
NOTCH3	-0.418234	0.00073478	NS
ST6GALNAC4	0.364359	0.000735641	NS
KIFAP3	0.570123	0.000735852	NS
LINC00491	-0.269097	0.000737342	NS
ILVBL	0.639503	0.00074026	NS
FGD4	-0.728468	0.000740674	NS
CBLC	-0.578203	0.000741088	NS
C19orf25	0.415813	0.000742015	NS
PAQR6	-0.527904	0.000744707	NS
SGPL1	-0.526516	0.000752363	NS
ARHGAP9	1.01659	0.00075247	Up
LSM14A	-0.370924	0.000753805	NS
GTPBP4	0.507758	0.000755291	NS
ARHGEF37	-0.595501	0.000759096	NS
FCGBP	-1.31006	0.000759697	Down
EFCAB1	-0.208817	0.000759767	NS
OXCT1	-0.515783	0.000761705	NS
DIRAS2	-0.466559	0.000762105	NS
RPA3	0.650001	0.000763548	NS
OGFRL1	-0.559133	0.000765406	NS
CXADR	-0.923009	0.000765753	NS
TSEN54	-0.24312	0.000766445	NS
VOPP1	0.680477	0.000768154	NS
GRIPAP1	-0.527903	0.000768446	NS
RANBP1	0.326877	0.000769231	NS
SERPINE1	0.644294	0.000769545	NS
IBTK	-0.319729	0.000770675	NS
BCL2L13	0.294361	0.000771905	NS
RTL6	0.662502	0.000775936	NS
OSBP	-0.334414	0.000776779	NS
ICAM1	0.732695	0.000780757	NS
MED20	0.45347	0.000781092	NS
TMEM14A	0.80106	0.000781105	NS
THBS3	-0.697484	0.000781715	NS
DNMBP	-0.401386	0.000781822	NS
LOC339803	0.701352	0.000782709	NS
RAVER2	-0.418653	0.000785898	NS
NNT	0.542842	0.000787946	NS
TMEM159	-1.44368	0.000788788	Down
TAF1A	0.898914	0.000789409	NS
PRAME	3.35311	0.000791855	Up
SCO2	0.695062	0.000796205	NS
KAT2A	-0.445324	0.000797279	NS
MITF	0.892605	0.000799048	NS
STK24-AS1	-0.313527	0.000802372	NS
AP1G2	-0.287466	0.000803835	NS
HTRA4	0.996179	0.000805392	NS
ZNF671	0.449953	0.000805471	NS
AKR1A1	0.446591	0.00080556	NS
POC1A	0.707528	0.000805622	NS
NFKBIL1	0.24266	0.000805733	NS
RABGGTB	0.620469	0.000807371	NS
SCARA3	-1.05365	0.000807521	Down
DHRS9	1.31144	0.000807927	Up
BCHE	1.87157	0.000810186	Up
ITGA9-AS1	-0.419279	0.000811291	NS
SERPINB7	-2.22571	0.000812394	Down
BTBD18	-0.85781	0.000812552	NS
COMMD4	0.297048	0.000814679	NS
H1-9P	1.30984	0.000815193	Up
EMP2	-0.778813	0.000816239	NS
SPRYD7	-0.582578	0.00081764	NS
FCGR1B	1.54672	0.000818961	Up
C14orf119	0.411869	0.000819846	NS
DNAJB2	-0.55678	0.000819858	NS
RPS6	-0.381516	0.000821694	NS
ZNF232	0.664137	0.000823818	NS
CPNE4	-0.291084	0.000825767	NS
GLI2	-0.409216	0.000826512	NS
PIEZO1	-0.254061	0.000832727	NS
LOC101927164	-1.3563	0.000833513	Down
TRIM33	-0.41471	0.000834501	NS
MORC4	-0.448732	0.000836412	NS
COMMD6	-0.252697	0.000844876	NS
APCDD1	-1.55625	0.000845073	Down
LRMDA	0.693152	0.000846247	NS
DNPEP	-0.311028	0.000848282	NS
WFDC10B	-0.279991	0.00085148	NS
CCNQ	0.355761	0.000852211	NS
EXOC3L4	0.183217	0.000859127	NS
TMEM229B	0.366276	0.000861818	NS
TECR	-0.485904	0.000863334	NS
PPM1K	0.401284	0.000863943	NS
KNSTRN	0.843101	0.000864078	NS
FAM160A2	-0.393119	0.000867308	NS
AAK1	-0.254172	0.000868352	NS
SPTSSB	-0.658	0.00086883	NS
NBEAL1	-0.709708	0.000871941	NS
LOC101929512	-0.275277	0.00087274	NS
LSM4	0.47204	0.000873911	NS
CNPY3	0.51898	0.000873961	NS
LILRA4	0.613866	0.000874334	NS
TSPY26P	0.342718	0.000876571	NS
FTH1P5	0.49986	0.000877367	NS
EZH1	-0.381965	0.000877446	NS
LAMP1	-0.394773	0.000877843	NS
TTYH3	0.694324	0.000883982	NS
NPIPA1	-0.943026	0.000883993	NS
CYP2U1	0.529589	0.000884511	NS
SH3TC1	0.391952	0.000884831	NS
DPYSL2	-0.494301	0.000887274	NS
CALCOCO1	-0.429523	0.000888822	NS
PSMA2	0.339778	0.000889337	NS
FZD1	-0.833782	0.000889593	NS
ANAPC16	-0.428906	0.000890504	NS
TMEM11	-0.283842	0.000890566	NS
MFSD4B	-0.505221	0.000890994	NS
AHNAK	-0.456247	0.000893191	NS
PSMB3	0.482545	0.000895365	NS
STX19	-1.10209	0.000898338	Down
ALOX12B	-1.68038	0.000898471	Down
NCL	-0.258909	0.000899488	NS
RBM17	-0.327833	0.000901102	NS
LIF	-0.629535	0.000904079	NS
BABAM2	0.279083	0.000904186	NS
CLIC4	0.554864	0.000905497	NS
LOC100506411	-0.21361	0.000906844	NS
ACP5	1.14375	0.000909751	Up
GSTZ1	0.439609	0.000910468	NS
EFTUD2	0.378944	0.000910804	NS
CAND2	-0.406121	0.000912197	NS
NDUFAF6	0.589279	0.00091299	NS
CBR4	-0.523768	0.000914445	NS
C16orf71	0.283283	0.000916271	NS
HES6	0.823456	0.000917679	NS
LOC101926915	-0.31267	0.000920127	NS
EIF2A	-0.40284	0.000922656	NS
ASAH1	0.441361	0.000925305	NS
B4GALT3	0.28474	0.000926023	NS
C1QTNF2	-1.42133	0.000926225	Down
DLGAP4	-0.359828	0.000927631	NS
ASB10	-0.22572	0.000928456	NS
CAPS	-0.509846	0.000928834	NS
TNFAIP3	0.576023	0.000931061	NS
RASSF10	-1.51074	0.000931808	Down
SETDB1	0.458819	0.000935253	NS
AHCY	0.56633	0.000936469	NS
LRRC8D	0.645273	0.000936479	NS
GALR3	-0.317668	0.000936718	NS
CHST13	0.401265	0.000937928	NS
C17orf58	0.467735	0.00094171	NS
PTPMT1	0.370665	0.000942213	NS
TYR	2.82614	0.000942497	Up
ZNF750	-1.86468	0.000945911	Down
POLR2J4	-0.546021	0.000946771	NS
ZNF25	-0.723213	0.000949275	NS
STAR	-0.865561	0.000949645	NS
NELFB	-0.445525	0.00095118	NS
KPNA2	0.824247	0.000955858	NS
LILRA1	0.279289	0.000960106	NS
B3GNT4	-0.515692	0.000965961	NS
NAT14	0.938267	0.00096634	NS
RNASE7	-1.82078	0.00096722	Down
DFFB	0.721525	0.000967657	NS
APOA4	0.30983	0.000967946	NS
PJA2	-0.552543	0.000968865	NS
PLA2R1	-0.78482	0.000971322	NS
PITPNC1	0.265617	0.000971972	NS
IGFL1	2.09911	0.000973038	Up
DAPP1	-0.507252	0.000973585	NS
USB1	0.239571	0.000977328	NS
WNT2	-0.825772	0.000980124	NS
ZC3H7B	-0.236394	0.000981033	NS
ESRRG	-1.34839	0.000982571	Down
GNGT2	0.318168	0.000986949	NS
MIR4313	0.221032	0.000987359	NS
ADI1	0.465157	0.00099023	NS
RBM42	0.395012	0.000990461	NS
EID2	-0.393138	0.000990664	NS
SETD6	-0.397007	0.000990866	NS
DCTPP1	0.368324	0.000991748	NS
LAMA5	-0.415334	0.00099348	NS
ZNF721	-0.601512	0.000995633	NS
TCF25	-0.338753	0.000997429	NS
MBNL3	-0.42322	0.00100163	NS
BCOR	0.5725	0.00100164	NS
CXCR6	0.769123	0.00100549	NS
BSG	0.520371	0.00100776	NS
TAF12	0.411699	0.00100797	NS
MS4A2	-0.933868	0.00100991	NS
TRIB2	1.47601	0.0010103	Up
STK19	-0.446271	0.00101059	NS
KIF21A	-0.80462	0.0010127	NS
DISP2	0.648855	0.00101314	NS
CCR1	1.20628	0.00101446	Up
PILRA	0.840412	0.00101467	NS
CREB3L4	-0.551645	0.00101913	NS
ZNF276	0.247341	0.00101988	NS
HRAS	-0.556329	0.0010236	NS
SPATA42	-0.197672	0.00102411	NS
C8orf74	-0.239409	0.00102475	NS
FZD9	0.425823	0.00102577	NS
SYMPK	-0.227739	0.0010266	NS
TMEM176B	0.615952	0.0010291	NS
FAM220A	0.331518	0.00103007	NS
PBX3	-0.533043	0.00103161	NS
USP42	-0.297546	0.00103562	NS
EAPP	-0.403641	0.0010364	NS
CSF2RB	0.73914	0.00103856	NS
OSTF1	0.388622	0.00103943	NS
POSTN	-0.781865	0.0010397	NS
NUMA1	-0.430424	0.00104119	NS
BTG3	-0.580778	0.00104185	NS
SERPINE2	1.61381	0.00104271	Up
DDC-AS1	-0.230786	0.00104306	NS
L3MBTL4	-0.471233	0.00104448	NS
CXCL10	2.71916	0.00104451	Up
FOXN3-AS1	0.280973	0.00104533	NS
LACTB	0.54277	0.00104566	NS
SIPA1L1	-0.354372	0.00104588	NS
CREBZF	-0.344056	0.00104679	NS
TMEM97	1.20831	0.00104687	Up
TIAL1	-0.300581	0.00105168	NS
LIPG	1.42232	0.00105178	Up
SPDYE2	-0.968077	0.00105206	NS
LOC100505978	0.255667	0.00105363	NS
AFDN-DT	-0.824238	0.00105428	NS
LOC100287387	-1.34253	0.00105509	Down
CAMKK1	-0.336053	0.00105759	NS
TRPM1	2.20792	0.00106111	Up
LNX1	-0.995525	0.00106214	NS
GIMAP2	0.880703	0.00106218	NS
UBE2I	-0.195352	0.00106277	NS
LNP1	0.987712	0.00106298	NS
SNORA78	-0.264982	0.00106669	NS
GTF2A1	-0.518609	0.0010706	NS
PRR14L	-0.251041	0.00107123	NS
TLCD5	0.350672	0.0010717	NS
ZNF473	0.413144	0.00107448	NS
TAF7	-0.398435	0.00107579	NS
RELT	0.410366	0.00107657	NS
SNORD89	-0.827268	0.00107793	NS
COX5B	0.352994	0.00107917	NS
PLA1A	2.51597	0.00107936	Up
ALX1	1.87547	0.00108245	Up
NUP42	0.353275	0.00108246	NS
OLFML2A	-0.871011	0.00108372	NS
TRIM63	2.42589	0.00108451	Up
BCORL1	-0.16533	0.00108624	NS
KCNJ5	0.328153	0.0010874	NS
WDR25	0.41413	0.0010875	NS
TAS2R8	-0.191803	0.00108758	NS
PTK6	-1.09064	0.00108901	Down
DNHD1	-0.288447	0.00108953	NS
ANO1	-0.669717	0.00109041	NS
BET1	0.623089	0.0010908	NS
LRRC75B	-0.359868	0.001092	NS
HMGN2	-0.285472	0.00109261	NS
THTPA	0.493537	0.00109312	NS
TBX1	-0.257075	0.00109349	NS
ABCD4	-0.253579	0.00109355	NS
AMZ2P1	0.625313	0.00109446	NS
ANKRD30BP3	-0.159483	0.00109453	NS
SEMA4A	-0.492936	0.0010952	NS
LINC00923	-0.252454	0.00109599	NS
HMGN4	0.446742	0.00109694	NS
GTF2E1	0.484055	0.00109771	NS
GOLM2	-0.371846	0.00109797	NS
S100A7	4.41186	0.00109955	Up
SYAP1	0.525116	0.0011027	NS
NALCN-AS1	-0.314551	0.00110525	NS
ALDH4A1	-0.304444	0.00110608	NS
FBXL20	-0.335127	0.00110703	NS
GNRH2	-0.31672	0.00110822	NS
SGMS2	-0.50185	0.00110974	NS
RHBDF1	-0.259288	0.001112	NS
CRYBA2	0.328707	0.00111233	NS
SEC14L1	0.40112	0.00112109	NS
NEU1	0.812517	0.00112211	NS
GPX1	0.782002	0.00112456	NS
ENG	-0.224026	0.00112468	NS
SSTR5-AS1	-0.392564	0.00112526	NS
NCLN	0.259323	0.00113074	NS
PURA	-0.400833	0.0011315	NS
LINC01348	0.368567	0.00113819	NS
UTRN	-0.340018	0.00113883	NS
CCZ1B	-0.914223	0.00114368	NS
PAG1	1.1792	0.0011447	Up
PRDM10	-0.568877	0.00114493	NS
S100A12	2.27247	0.00114501	Up
PRSS16	-1.18638	0.00114521	Down
ANTKMT	0.458048	0.00114648	NS
ARL2BP	0.266908	0.00114777	NS
C1QTNF7	-1.34565	0.00115488	Down
CPSF3	0.409323	0.00115533	NS
HSDL1	0.587006	0.0011554	NS
ALDH1A3	0.685994	0.00115548	NS
AXL	-0.689118	0.00115996	NS
NCOA2	-0.270573	0.00116045	NS
KRT84	-0.285428	0.00116285	NS
C1QB	1.48736	0.00116367	Up
SPRYD3	-0.264764	0.00116428	NS
TYMS	0.777479	0.00116495	NS
BBOX1	-1.81574	0.0011662	Down
TRPV6	-0.455975	0.00116787	NS
FHOD1	0.424711	0.00116987	NS
TGM3	-1.59491	0.00116999	Down
DTL	1.14232	0.00117213	Up
FLJ42627	-0.455279	0.00117303	NS
COL16A1	-0.73064	0.00117588	NS
DNAJB9	0.666318	0.00117669	NS
DQX1	-0.583331	0.00117711	NS
FANCA	0.254204	0.00117765	NS
RASSF1	0.368599	0.00117888	NS
STOM	0.289571	0.00118024	NS
DPAGT1	0.546838	0.00118056	NS
LAMP5	0.855858	0.00118204	NS
HECA	-0.3388	0.00118344	NS
ERF	0.242868	0.0011854	NS
LOC105376166	0.182231	0.00118774	NS
ILRUN	0.556159	0.00118932	NS
[truncated: 4,916 more rows]

## Sheet: DEGs based on GSE15605
Gene name	logFC	pValue	Direction
TSPAN8	-4.52523	2.9379e-19	Down
C4orf48	2.55632	1.29732e-17	Up
SLC27A6	-3.29861	1.41729e-17	Down
DCD	-7.81889	3.44033e-17	Down
EDNRB	2.58882	3.91834e-17	Up
RERGL	-3.70052	7.29232e-17	Down
SCGB2A1	-5.06901	1.23041e-16	Down
ATP13A5	-1.73537	1.47957e-16	Down
MFSD4A-AS1	-2.78571	2.13011e-16	Down
PIP	-6.67779	4.05945e-16	Down
CRACD	2.38001	5.91651e-16	Up
SLC45A2	3.78469	1.00926e-15	Up
TRIB2	2.3051	2.06011e-15	Up
HMGCS2	-4.66822	2.15909e-15	Down
SCGB2A2	-6.94555	2.39292e-15	Down
PRR15L	-2.78101	2.59362e-15	Down
CFTR	-3.00842	2.96239e-15	Down
CRISP3	-3.96587	3.57912e-15	Down
CLDN8	-4.67217	3.67583e-15	Down
TUBB4A	4.23122	4.40893e-15	Up
CLDN10	-4.07702	4.47301e-15	Down
KRTAP9-8	-4.47832	4.7568e-15	Down
KRTAP11-1	-4.97388	4.87037e-15	Down
SCGB1D2	-6.02381	5.57127e-15	Down
BACE2	2.17578	1.07466e-14	Up
SCN7A	-4.4054	1.10533e-14	Down
KRT85	-5.43416	1.23429e-14	Down
CYP3A4	-0.962123	1.26828e-14	NS
SOX10	2.73379	1.2984e-14	Up
KRTAP3-1	-4.39359	1.51058e-14	Down
CYP4F12	-2.60759	1.71853e-14	Down
KRT33A	-3.39779	2.62726e-14	Down
PRAME	5.41722	2.97299e-14	Up
PLOD3	2.42773	4.46865e-14	Up
KRT71	-5.09095	5.60853e-14	Down
TMEM213	-2.55134	9.34311e-14	Down
LINC00473	4.13712	9.42317e-14	Up
PRR9	-5.67178	1.07405e-13	Down
NRXN1	-1.33575	1.35727e-13	Down
BCL2A1	4.10412	1.44462e-13	Up
KRT74	-2.42129	1.73456e-13	Down
MYBPC1	-2.7616	1.99204e-13	Down
ALX1	3.50146	2.17306e-13	Up
TNMD	-2.92256	2.25531e-13	Down
LOC100505851	-2.54525	2.48764e-13	Down
LINC00518	3.54008	2.49578e-13	Up
KRT31	-4.53392	2.57558e-13	Down
SNCA	2.46467	2.67784e-13	Up
CEBPA-DT	-1.05221	2.77278e-13	Down
AP1S2	1.93631	2.86393e-13	Up
KRT19	-3.62594	3.00331e-13	Down
NPY1R	-3.7613	3.11055e-13	Down
CDK5R1	1.41783	3.28021e-13	Up
LPGAT1	1.32877	3.29234e-13	Up
KRT25	-5.54659	3.52007e-13	Down
GPR19	2.65716	3.73084e-13	Up
ABHD5	-2.07413	3.78055e-13	Down
ADH1B	-3.64982	3.94811e-13	Down
ZBTB16	-3.32971	3.958e-13	Down
PLIN4	-2.68319	4.3895e-13	Down
RASSF6	-2.45126	4.92312e-13	Down
PCP4	-2.6494	5.16261e-13	Down
NEXMIF	-1.56222	5.86733e-13	Down
EMP3	1.81934	6.77734e-13	Up
PDZD2	-2.59469	7.21772e-13	Down
MYH11	-1.77346	7.627e-13	Down
SLITRK4	-2.40808	9.13817e-13	Down
WIF1	-3.7617	9.25336e-13	Down
PIK3C2G	-4.13629	9.78617e-13	Down
PHF19	1.26824	1.05692e-12	Up
TRHDE-AS1	-3.15088	1.31082e-12	Down
VTCN1	-2.88938	1.35236e-12	Down
LAMB4	-2.5009	1.41033e-12	Down
ALDH1L1	-1.22535	1.57947e-12	Down
PKP2	-1.3788	1.6025e-12	Down
KRT7	-2.54237	1.71537e-12	Down
KIF3C	1.98201	1.83092e-12	Up
ZG16B	-3.65452	1.88481e-12	Down
ADIPOQ	-4.82952	1.92101e-12	Down
CHST11	2.36746	2.09939e-12	Up
RPS6KA6	-1.82255	2.24314e-12	Down
SLC6A15	3.18274	2.30177e-12	Up
MFSD4A	-1.81347	2.38997e-12	Down
SGCD	2.79302	2.51329e-12	Up
TG	-2.24511	2.5171e-12	Down
KRT35	-4.76837	2.56983e-12	Down
TIMP2	1.31497	2.60368e-12	Up
GSTM5	-2.64197	2.72328e-12	Down
UPP1	2.1692	2.78409e-12	Up
LGALS3BP	1.94021	3.0963e-12	Up
SYN2	-2.44879	3.12854e-12	Down
GAPLINC	2.8963	3.27689e-12	Up
PADI3	-3.25731	3.50107e-12	Down
EPCAM	-3.21003	3.62964e-12	Down
GPD1	-2.10818	3.72108e-12	Down
SLC16A4	2.83616	3.82058e-12	Up
CA6	-4.53878	4.33301e-12	Down
PPP1R1B	-3.68842	4.57659e-12	Down
KRT8	-1.84867	4.63726e-12	Down
MYEF2	1.9762	4.64512e-12	Up
SNX10	2.6751	5.1989e-12	Up
LIPH	-2.3785	5.29036e-12	Down
AQP5	-3.94968	5.92328e-12	Down
TTYH2	1.57931	6.16651e-12	Up
SLC6A2	-1.24808	7.30982e-12	Down
DNASE1L2	-1.64085	7.49373e-12	Down
FABP4	-3.29586	7.76405e-12	Down
GPM6B	1.71766	7.78525e-12	Up
NTRK3	-1.11994	8.45306e-12	Down
MYO5A	1.74222	8.78849e-12	Up
ZNF385D	-2.27913	9.96089e-12	Down
KLB	-2.53842	1.05127e-11	Down
STARD3NL	1.30965	1.05621e-11	Up
EN2	3.14457	1.14489e-11	Up
PAG1	1.84539	1.15333e-11	Up
TMEM254	-1.70201	1.16513e-11	Down
SGCG	-2.4599	1.17172e-11	Down
ALKAL2	-2.36989	1.20671e-11	Down
KRT27	-3.95015	1.20932e-11	Down
FMN1	2.19348	1.22855e-11	Up
TRIM63	3.32224	1.26834e-11	Up
KLRG2	-2.29261	1.34311e-11	Down
ANXA5	1.11318	1.38529e-11	Up
INHBB	-1.56898	1.41093e-11	Down
PLIN1	-3.84349	1.54695e-11	Down
WNK2	-1.23827	1.57543e-11	Down
FOXD3-AS1	2.01602	1.63982e-11	Up
TCEAL7	-2.10008	1.65996e-11	Down
ATP1A2	-3.32968	1.77917e-11	Down
KRT72	-1.16988	1.81067e-11	Down
HSD11B2	-3.10436	1.8806e-11	Down
FGFR2	-1.06829	1.89412e-11	Down
MDFIC	1.05082	1.96096e-11	Up
KIAA1549L	1.75154	2.05706e-11	Up
PPARG	-2.95081	2.10775e-11	Down
KRT73	-2.26387	2.23667e-11	Down
ANKRD44	1.42461	2.29168e-11	Up
TCHH	-4.82722	2.30159e-11	Down
OVOL2	-1.69877	2.3391e-11	Down
PAIP2B	-2.00763	2.34967e-11	Down
PRRG3	-1.28699	2.41077e-11	Down
LYG2	-1.72805	2.77562e-11	Down
C1QTNF7	-2.13151	2.79859e-11	Down
SCNN1G	-2.44373	2.89179e-11	Down
EIF4EBP1	1.80948	2.99087e-11	Up
FAM3D	-1.19572	3.02776e-11	Down
ACSBG1	-4.01163	3.37398e-11	Down
KCNK5	-2.5404	3.45656e-11	Down
CAPZA3	-2.4799	4.36945e-11	Down
ZNF697	1.50539	4.48288e-11	Up
S100B	2.6389	4.63012e-11	Up
SLCO4C1	-2.67721	4.93782e-11	Down
ELAPOR1	-2.11218	4.99902e-11	Down
B3GALT5	-3.01706	5.15403e-11	Down
KRT81	-2.34631	5.49881e-11	Down
STAC2	-2.19793	5.58563e-11	Down
TMEM132C	-3.00207	5.73529e-11	Down
CADM2	-2.46143	6.05566e-11	Down
SSTR1	-0.913658	6.55099e-11	NS
ELF3	-2.05497	6.677e-11	Down
ARMC9	1.60058	6.77732e-11	Up
OPRPN	-3.8325	6.86417e-11	Down
KRTAP19-3	-2.47716	6.9261e-11	Down
NTRK2	-1.73258	6.9588e-11	Down
LHFPL2	1.36717	6.96349e-11	Up
TCEAL2	-2.62397	7.16701e-11	Down
SLC13A4	-1.12111	7.17916e-11	Down
ARPC1B	1.44003	7.26521e-11	Up
PIP4K2A	1.52593	7.56741e-11	Up
ASIP	-1.33778	7.98829e-11	Down
TJP3	-1.65864	8.13882e-11	Down
BTBD16	-1.48674	8.68395e-11	Down
ARSB	1.16656	8.73561e-11	Up
CCDC78	2.32926	8.773e-11	Up
RGS20	2.60179	9.15659e-11	Up
DLG2	-2.28056	9.93923e-11	Down
HMGCS1	-2.34094	1.02998e-10	Down
PAX3	1.96032	1.03292e-10	Up
SDCBP	0.966405	1.11919e-10	NS
PARM1	-1.68725	1.18962e-10	Down
BEST1	2.08068	1.19691e-10	Up
MUC1	-2.81165	1.23141e-10	Down
PRXL2B	1.04238	1.24091e-10	Up
KBTBD2	1.0876	1.24198e-10	Up
HMCN1	2.16327	1.29031e-10	Up
AGTR1	-2.1529	1.3335e-10	Down
TYR	3.59623	1.38045e-10	Up
KRT32	-2.75145	1.392e-10	Down
KIAA1671	-0.943282	1.40368e-10	NS
RNF157	2.37529	1.42366e-10	Up
GMPR	2.76328	1.44403e-10	Up
ACSL1	-2.15946	1.47379e-10	Down
MIA	3.1693	1.55775e-10	Up
HSD3B1	-5.36354	1.60157e-10	Down
PSAPL1	-3.59343	1.61791e-10	Down
PSRC1	1.57769	1.62855e-10	Up
STXBP1	1.68538	1.63448e-10	Up
FCRLB	2.25878	1.72375e-10	Up
GAS2L3	1.7607	1.76316e-10	Up
SLC35B4	1.57065	1.78496e-10	Up
C10orf90	1.9063	1.81955e-10	Up
C1orf158	-2.58265	1.95116e-10	Down
A1BG	1.5024	1.9556e-10	Up
SBSPON	-1.86968	1.98354e-10	Down
LINC00964	-2.75633	2.02016e-10	Down
THRSP	-5.0777	2.02282e-10	Down
ACSM3	-3.32083	2.03723e-10	Down
EVPLL	-1.41728	2.06768e-10	Down
LOC101928988	-2.3228	2.11814e-10	Down
PPP1R14D	-1.32692	2.12227e-10	Down
KLK1	-1.88822	2.12847e-10	Down
TIGAR	1.62743	2.16496e-10	Up
HGD	-1.96874	2.2089e-10	Down
WARS1	1.74653	2.21613e-10	Up
LBX2-AS1	2.6211	2.25438e-10	Up
KY	-0.905093	2.29205e-10	NS
IL20RA	-2.2985	2.29747e-10	Down
CYP4F8	-4.2011	2.35096e-10	Down
LRIG1	-0.689904	2.36399e-10	NS
FAM166B	-1.31393	2.38445e-10	Down
ELF5	-4.08849	2.38713e-10	Down
ABL2	1.68954	2.39626e-10	Up
HSD17B11	1.21899	2.44252e-10	Up
GABRA4	-3.18527	2.45973e-10	Down
MLPH	1.86448	2.54336e-10	Up
LMOD1	-1.84457	2.56753e-10	Down
CIDEA	-3.71167	2.62527e-10	Down
NOS1	-0.967337	2.62973e-10	NS
ALOX15B	-4.4709	2.65305e-10	Down
CYB5A	-2.05497	2.72111e-10	Down
PLEKHO2	1.81828	2.74507e-10	Up
DACH1	-1.77827	2.75027e-10	Down
ETV5	1.62156	2.77332e-10	Up
ISM1	-1.66051	2.95361e-10	Down
CNNM1	1.77097	2.9847e-10	Up
TMEM140	1.7728	3.05696e-10	Up
LGR5	-1.90042	3.10641e-10	Down
SCARA5	-2.05942	3.17115e-10	Down
LDHB	1.31284	3.28573e-10	Up
RAB32	1.81684	3.69438e-10	Up
WFDC3	-3.04206	3.73873e-10	Down
FYN	1.0691	3.90116e-10	Up
ACTC1	-3.02574	3.91693e-10	Down
MARCKSL1	1.23557	3.96297e-10	Up
TRPV6	-1.76355	4.09727e-10	Down
CYP2U1	1.24654	4.36115e-10	Up
MOGAT1	-2.73132	4.40699e-10	Down
GDPD2	-2.70865	4.47447e-10	Down
BRI3	1.01791	4.56989e-10	Up
GPRC5C	-1.09516	4.62873e-10	Down
FCMR	1.96933	4.64052e-10	Up
HBB	-3.58279	4.82229e-10	Down
ADGRL3	-3.06482	4.89589e-10	Down
PTPRM	0.996512	5.01326e-10	NS
ELL3	-1.13396	5.04157e-10	Down
TMPRSS2	-1.23862	5.09836e-10	Down
GIPC2	-2.13552	5.33419e-10	Down
CHSY3	2.22844	5.53383e-10	Up
SMAD5-AS1	-2.38319	5.70197e-10	Down
CAPN13	-2.51591	6.14383e-10	Down
PDE6A	-3.08408	6.24237e-10	Down
PIK3CD	0.941988	6.25667e-10	NS
INPP5F	1.56554	6.25964e-10	Up
SLC23A2	1.27193	6.37134e-10	Up
SLC1A6	-1.72875	6.41611e-10	Down
CYP4B1	-3.70286	6.4645e-10	Down
PLIN5	-0.953914	6.58589e-10	NS
NKAIN2	-1.42715	6.59944e-10	Down
LINC00992	-1.48486	6.63429e-10	Down
STX7	1.0634	6.6637e-10	Up
ASB9	2.22808	6.73664e-10	Up
AKR1C1	-1.2309	6.81359e-10	Down
PHACTR1	2.23382	7.02726e-10	Up
CENPL	1.3262	7.10742e-10	Up
DEGS2	-2.07387	7.42673e-10	Down
RBP4	-2.40552	7.55959e-10	Down
TLNRD1	1.62969	7.6906e-10	Up
NPNT	-2.29309	7.78683e-10	Down
CRACR2B	-2.26994	7.90816e-10	Down
PTPRJ	1.60862	7.94547e-10	Up
TUBB2B	2.56978	8.0355e-10	Up
BLM	1.63772	8.05785e-10	Up
CLSTN2	-2.3471	8.06092e-10	Down
OLAH	-2.62325	8.07889e-10	Down
ACOT9	1.00194	8.13929e-10	Up
ISOC1	-1.59478	8.25878e-10	Down
NDFIP2	-0.832696	8.38503e-10	NS
GAL	-3.91436	9.06388e-10	Down
TFAP2A-AS1	1.98532	9.18788e-10	Up
CASZ1	-1.448	9.39835e-10	Down
MYLK	-1.2967	9.4648e-10	Down
CDC42BPG	-1.00993	9.68288e-10	Down
EMX2OS	-1.41124	9.89351e-10	Down
ECRG4	-3.31237	9.97516e-10	Down
BICD1	1.59839	1.00089e-09	Up
STK10	1.27386	1.00106e-09	Up
ERV3-2	1.94149	1.02531e-09	Up
VPS13D	-0.880805	1.02966e-09	NS
GPSM3	1.47445	1.03272e-09	Up
ZNF280B	2.00052	1.04782e-09	Up
BTNL9	-1.32881	1.05356e-09	Down
KRT82	-2.39547	1.05672e-09	Down
KRTAP17-1	-2.03083	1.08852e-09	Down
PANK1	-1.94232	1.08918e-09	Down
AACS	-1.9233	1.17185e-09	Down
RSPO1	-1.69862	1.27948e-09	Down
CNN1	-1.946	1.29237e-09	Down
KCND3	-1.0571	1.29564e-09	Down
PTCSC1	-1.26422	1.29874e-09	Down
IL12RB2	2.61585	1.34387e-09	Up
CYREN	0.987754	1.34478e-09	NS
GREB1	1.23436	1.36902e-09	Up
RORC	-1.42305	1.37009e-09	Down
NRIP3	2.52108	1.38541e-09	Up
CLDN4	-1.51568	1.38607e-09	Down
SEZ6L	-2.48843	1.40795e-09	Down
IGSF1	-1.07078	1.44552e-09	Down
PECR	-2.09899	1.46403e-09	Down
DYNLRB2	-2.15884	1.49106e-09	Down
HAO2	-3.98173	1.50043e-09	Down
CUX2	-3.70358	1.56008e-09	Down
INSIG1	-2.02202	1.57475e-09	Down
LOC101927278	1.16883	1.62325e-09	Up
TLCD2	-1.62834	1.62591e-09	Down
ACAT2	-2.04931	1.66468e-09	Down
ELOVL3	-4.77256	1.68851e-09	Down
SNCAIP	-1.22911	1.71469e-09	Down
FOXC1	-1.99094	1.72296e-09	Down
KBTBD12	-1.70726	1.72742e-09	Down
ETS1	1.1993	1.72966e-09	Up
EDAR	-1.72556	1.72968e-09	Down
COTL1	1.78542	1.73115e-09	Up
DUSP4	1.54409	1.76175e-09	Up
AR	-2.27676	1.76226e-09	Down
CA3	-2.17847	1.76327e-09	Down
EFNA4	-1.49859	1.82501e-09	Down
LINC00622	2.50094	1.82648e-09	Up
DGAT2	-3.66341	1.8384e-09	Down
CELF2	1.21612	1.86591e-09	Up
ACTA1	-1.97129	1.88617e-09	Down
GABRP	-3.08036	1.93672e-09	Down
CYP4X1	-2.53355	2.00111e-09	Down
H2AZ1	0.703183	2.00314e-09	NS
EPB41L4B	-1.88415	2.00499e-09	Down
SGSM1	-1.53187	2.04886e-09	Down
FGF18	-1.48394	2.05466e-09	Down
HSD11B1	-3.85872	2.06003e-09	Down
DLK2	-1.36415	2.06223e-09	Down
STAM	1.15834	2.07411e-09	Up
ITGA8	-1.21036	2.08214e-09	Down
FUCA2	1.24459	2.15231e-09	Up
CDC42EP3	1.19226	2.16626e-09	Up
GPRC5D	-2.18715	2.18017e-09	Down
NIPA2	0.760016	2.21986e-09	NS
DCST2	-1.66603	2.22428e-09	Down
GPRIN2	-1.61235	2.23413e-09	Down
TM7SF2	-2.25673	2.23441e-09	Down
BCL6	-0.967682	2.26611e-09	NS
ARNT2	2.31552	2.37996e-09	Up
PLA2R1	-1.72346	2.43631e-09	Down
DNAH8	-3.34551	2.47098e-09	Down
TNNI2	-1.58572	2.48177e-09	Down
UPB1	-2.17225	2.5694e-09	Down
ARSL	2.16522	2.62805e-09	Up
PGAP6	1.14784	2.64653e-09	Up
HMGCR	-1.39144	2.65338e-09	Down
TLE2	-1.83824	2.67943e-09	Down
KRT86	-2.87155	2.68543e-09	Down
C6	-1.43935	2.70711e-09	Down
BATF2	1.93064	2.71283e-09	Up
MOGAT2	-3.91667	2.7151e-09	Down
BTN2A2	1.35047	2.74417e-09	Up
KRT4	-3.54796	2.83592e-09	Down
EFNA3	-2.01496	2.93863e-09	Down
PKN1	1.60559	2.97143e-09	Up
ADAM33	-1.71519	2.98569e-09	Down
DMXL2	1.28215	2.988e-09	Up
QPCT	1.71549	3.02509e-09	Up
GSTA3	-2.98412	3.03465e-09	Down
CORIN	-1.71622	3.03869e-09	Down
DTL	1.52004	3.11038e-09	Up
ACOX2	-2.97387	3.12906e-09	Down
NEBL	-2.13404	3.13834e-09	Down
AOX1	-1.78302	3.16271e-09	Down
PRB3	-1.23627	3.19497e-09	Down
LINC01213	-1.44302	3.27153e-09	Down
DES	-1.75146	3.31038e-09	Down
SLN	-1.67907	3.40441e-09	Down
RHOV	-2.11602	3.47441e-09	Down
NRROS	1.6415	3.48138e-09	Up
FRMD5	2.71918	3.50378e-09	Up
WIPI1	1.45602	3.6708e-09	Up
MITF	1.64164	3.68696e-09	Up
GLYATL2	-1.80334	3.71354e-09	Down
GPRC5D-AS1	-1.34297	3.73338e-09	Down
HUS1	0.892778	3.75154e-09	NS
IDI2-AS1	2.03596	3.75832e-09	Up
EPHB3	-1.04764	3.80118e-09	Down
FADS2	-2.40988	3.85804e-09	Down
TMEM61	-1.57002	3.89321e-09	Down
E2F7	1.9971	3.90267e-09	Up
ABCA4	-2.27431	3.90533e-09	Down
NME4	1.06639	3.94552e-09	Up
PHYHIP	-2.40001	3.96671e-09	Down
EPHA7	-1.93556	3.97594e-09	Down
ERICH5	-0.826641	4.02908e-09	NS
RBM47	-1.44059	4.07774e-09	Down
GNG2	1.92599	4.09629e-09	Up
GRB14	-2.85709	4.11366e-09	Down
WFDC2	-1.08604	4.13354e-09	Down
PHLDA1	1.86133	4.14484e-09	Up
STRIP2	2.07689	4.17109e-09	Up
PSEN2	1.06129	4.17748e-09	Up
WIPF1	1.55194	4.19168e-09	Up
LINC01133	-1.98906	4.19613e-09	Down
KCNB1	-1.44875	4.23488e-09	Down
BRI3BP	-1.81836	4.39636e-09	Down
NNAT	-1.51544	4.52356e-09	Down
FOXA1	-1.5298	4.60214e-09	Down
RCAN2	-1.73425	4.61949e-09	Down
LINC01883	-1.7596	4.62345e-09	Down
BBS12	1.99356	4.7173e-09	Up
FAXDC2	-1.53256	4.72934e-09	Down
MINAR1	2.15369	4.78645e-09	Up
MAOA	-2.55928	4.85371e-09	Down
IGSF11	3.3723	4.85651e-09	Up
NAT14	1.53416	4.91748e-09	Up
SGK2	-3.20325	4.92577e-09	Down
CHST6	2.61581	4.96564e-09	Up
LRRC8D	1.08441	5.05356e-09	Up
LEF1	1.17441	5.07078e-09	Up
PTPRF	-1.93438	5.07944e-09	Down
RTP4	1.85812	5.10014e-09	Up
MYO9B	0.810455	5.21379e-09	NS
HES6	1.52168	5.3019e-09	Up
OSBPL2	-0.926756	5.35548e-09	NS
LIMD2	1.44981	5.4877e-09	Up
YBX2	-2.10979	5.48965e-09	Down
DAPK2	-2.19405	5.55634e-09	Down
FLNC	-1.57903	5.75544e-09	Down
ST3GAL4	1.39425	5.84097e-09	Up
CAPN8	-3.02344	5.8931e-09	Down
ANGPTL1	-1.61118	5.97069e-09	Down
C1orf216	1.16502	5.98691e-09	Up
KRT79	-4.57775	6.0078e-09	Down
TPM1	-0.916766	6.01374e-09	NS
LOC100506497	-2.15989	6.06948e-09	Down
SEMA3G	-2.54448	6.08337e-09	Down
MYOCD	-1.86848	6.11829e-09	Down
PPP1R1A	-2.09647	6.16807e-09	Down
TMPO-AS1	0.983808	6.2035e-09	NS
MMP1	4.31143	6.20712e-09	Up
SRD5A1	-1.84473	6.25456e-09	Down
ASAH1	1.10532	6.27059e-09	Up
MVD	-1.75825	6.35106e-09	Down
FOXD3	1.35412	6.36879e-09	Up
ZNF204P	-2.64535	6.39569e-09	Down
LRG1	-3.29087	6.40529e-09	Down
AKT3	1.30615	6.50721e-09	Up
NEK6	1.01799	6.53378e-09	Up
FA2H	-4.18848	6.55801e-09	Down
PLP1	2.6778	6.65977e-09	Up
TF	-2.37918	6.7387e-09	Down
C12orf76	2.20251	6.76873e-09	Up
TNNT2	-2.11814	6.87996e-09	Down
ABCC2	2.42648	6.91582e-09	Up
DIP2C	0.943985	6.93367e-09	NS
PRKAA2	-1.87087	6.96588e-09	Down
PIGR	-2.42705	6.991e-09	Down
BOC	-1.30322	7.00335e-09	Down
FOXI1	-1.9306	7.06561e-09	Down
GSTO2	-2.86602	7.081e-09	Down
CCDC71L	0.855876	7.13503e-09	NS
NMNAT3	-1.0156	7.1818e-09	Down
FAM167A	-1.75706	7.26436e-09	Down
SEC14L3	-1.0862	7.26461e-09	Down
KANK1	-1.00035	7.29846e-09	Down
FTH1	0.669999	7.33075e-09	NS
CNGA1	-1.63178	7.36932e-09	Down
CD63	0.998673	7.50529e-09	NS
MSMO1	-1.38368	7.56287e-09	Down
AWAT1	-4.10265	7.58634e-09	Down
BAMBI	2.17536	7.65153e-09	Up
CBX3	1.11155	7.77705e-09	Up
KIAA1522	-1.87737	7.85767e-09	Down
ACER1	-2.37572	7.87881e-09	Down
PDZK1	-3.05449	7.94424e-09	Down
TMEM91	-2.31265	7.99015e-09	Down
CGNL1	-1.76337	8.05784e-09	Down
LOC100505498	2.72233	8.1239e-09	Up
CDK2	1.8906	8.17356e-09	Up
RORA	-1.62129	8.21774e-09	Down
LINC00920	2.51501	8.37715e-09	Up
HS3ST6	-2.3383	8.4068e-09	Down
CTSL	1.36562	8.61412e-09	Up
MACC1	-1.42999	8.6293e-09	Down
SH3BGRL2	-2.22526	8.68946e-09	Down
SMOC1	-1.04633	8.73616e-09	Down
AGR2	-2.46302	8.9245e-09	Down
ADTRP	-3.1149	9.05815e-09	Down
VSIG10L2	-2.53327	9.1179e-09	Down
PHTF1	1.40362	9.36209e-09	Up
HSD17B14	1.34942	9.44021e-09	Up
SPTLC3	-1.97201	9.48691e-09	Down
ARR3	-1.59488	9.52391e-09	Down
CBLN2	-2.96232	9.66181e-09	Down
RASSF3	1.19589	9.68676e-09	Up
ESPN	-1.19638	9.85107e-09	Down
LOC100506098	-2.42232	9.87011e-09	Down
PLEKHG6	-1.98274	9.93572e-09	Down
SRL	-0.921675	1.00044e-08	NS
INPP4A	0.641405	1.02031e-08	NS
SPINDOC	1.07506	1.02791e-08	Up
SLC12A2	-1.61184	1.04733e-08	Down
INMT	-1.9161	1.05778e-08	Down
CAMSAP3	-1.75156	1.06134e-08	Down
KCNN2	2.89058	1.06573e-08	Up
HPS1	0.779788	1.07941e-08	NS
FOXCUT	-1.17471	1.12677e-08	Down
CCDC140	1.58384	1.13052e-08	Up
TRIM51	3.58328	1.14034e-08	Up
GSTO1	1.05502	1.14567e-08	Up
TMEM63C	-2.171	1.15646e-08	Down
NRP2	1.68218	1.16873e-08	Up
HOOK2	-1.36151	1.17017e-08	Down
ALDH3A2	-1.29012	1.19959e-08	Down
NLGN1	2.59293	1.21066e-08	Up
ADAMTS9-AS2	-1.27752	1.23986e-08	Down
OBP2B	-1.70851	1.28564e-08	Down
LRRC59	0.871269	1.28922e-08	NS
ZNRF2P1	1.37631	1.29254e-08	Up
GPR157	-0.857065	1.29909e-08	NS
C4orf54	2.80197	1.30506e-08	Up
EMP2	-1.4942	1.30617e-08	Down
ACAD9	-1.16198	1.32319e-08	Down
CTNNA2	2.38738	1.32608e-08	Up
RSPH1	-1.482	1.344e-08	Down
IGSF9	-2.05499	1.34945e-08	Down
PAMR1	-2.79633	1.3743e-08	Down
HACD3	1.39152	1.37698e-08	Up
SPDEF	-0.886552	1.38367e-08	NS
MYO10	1.40318	1.38531e-08	Up
C19orf12	0.686147	1.41772e-08	NS
IFI16	1.25845	1.42213e-08	Up
TRAK2	1.21543	1.44652e-08	Up
CNPY3	0.98282	1.45394e-08	NS
C11orf24	1.1873	1.46149e-08	Up
BARX2	-1.19111	1.47083e-08	Down
OGN	-2.45109	1.48884e-08	Down
WDFY1	1.23193	1.51325e-08	Up
LOC100505549	1.31409	1.51999e-08	Up
OSTM1	1.63984	1.52344e-08	Up
BNIPL	-1.25667	1.53502e-08	Down
LOC100505782	-0.949698	1.56086e-08	NS
ANK3	-2.18011	1.57463e-08	Down
IFFO1	1.3053	1.58921e-08	Up
CLMP	-2.50941	1.59894e-08	Down
TMPRSS11E	-3.13172	1.6034e-08	Down
SYDE1	0.848116	1.60898e-08	NS
SLC27A2	-2.86285	1.62048e-08	Down
PTPRT	-1.46457	1.64302e-08	Down
CTNNBIP1	-1.37147	1.71767e-08	Down
CTSB	1.03665	1.72551e-08	Up
DLGAP1-AS2	1.55168	1.74416e-08	Up
RFX5	0.908811	1.74528e-08	NS
RPP25	1.50632	1.76404e-08	Up
CFAP20DC	1.98745	1.76538e-08	Up
DDAH1	-0.855418	1.77814e-08	NS
THSD4	-1.64175	1.79204e-08	Down
FOXD2-AS1	1.61256	1.81071e-08	Up
GLMP	1.51326	1.81663e-08	Up
MOK	1.9738	1.87668e-08	Up
HLF	-2.2672	1.87908e-08	Down
PNPLA7	-1.47198	1.8796e-08	Down
C22orf31	-1.25502	1.88619e-08	Down
TTYH3	1.70254	1.89668e-08	Up
EDDM13	-2.64898	1.90967e-08	Down
MARVELD3	-0.874104	1.95292e-08	NS
CYP4F2	-2.89801	1.99153e-08	Down
ARSF	-1.93851	2.00837e-08	Down
CYP3A7-CYP3A51P	-0.945282	2.01231e-08	NS
GNA12	0.843581	2.01293e-08	NS
PLLP	-2.14521	2.04025e-08	Down
SLC16A1	0.958885	2.05249e-08	NS
MPHOSPH9	0.891378	2.06035e-08	NS
GPT2	-2.64204	2.08742e-08	Down
PLEKHG5	-0.90661	2.1161e-08	NS
FCGBP	-2.94667	2.11734e-08	Down
CFD	-2.55852	2.12906e-08	Down
SEMA5B	-1.54042	2.14218e-08	Down
DIPK2A	-0.538799	2.15029e-08	NS
ADGRE2	1.0824	2.17024e-08	Up
LINC01554	-3.29368	2.1707e-08	Down
CHST14	1.11024	2.17419e-08	Up
H1-9P	2.12775	2.20003e-08	Up
KRT40	-0.956559	2.21207e-08	NS
LINC01208	-1.38078	2.21956e-08	Down
CYB561D1	-1.01422	2.22609e-08	Down
RERG	-2.23385	2.23314e-08	Down
SEC22C	0.87126	2.2396e-08	NS
AURKA	1.35856	2.25526e-08	Up
LINC00520	3.69696	2.27329e-08	Up
ERBB2	-1.6299	2.28441e-08	Down
TPP1	0.938002	2.28901e-08	NS
PDP1	1.41895	2.29024e-08	Up
TINAGL1	-0.855386	2.29865e-08	NS
PLAT	2.0322	2.3052e-08	Up
ILDR1	-1.40963	2.31401e-08	Down
DHCR7	-2.41364	2.3302e-08	Down
EDN1	-1.39049	2.3396e-08	Down
ACTA2	-1.12903	2.34535e-08	Down
MGST1	-2.94742	2.35017e-08	Down
EPOR	1.00747	2.35571e-08	Up
TCEA3	-1.13141	2.39253e-08	Down
SAMD4A	0.998736	2.39521e-08	NS
TINCR	-1.77142	2.41985e-08	Down
DHRS9	-2.74785	2.44153e-08	Down
SDC3	1.08634	2.48436e-08	Up
ACSS2	-1.67021	2.50297e-08	Down
SERPINE2	2.35716	2.56298e-08	Up
RSPH14	-1.16218	2.61297e-08	Down
TFCP2L1	-2.11351	2.65224e-08	Down
PRDX2	-0.889232	2.65677e-08	NS
VMP1	1.30024	2.6861e-08	Up
GPT	-1.42961	2.68736e-08	Down
RENBP	1.66813	2.70174e-08	Up
DUXAP10	2.43672	2.70962e-08	Up
SHANK2	-1.48749	2.74035e-08	Down
LINC02606	1.4561	2.78033e-08	Up
CCL27	-3.79621	2.78858e-08	Down
IL1R2	-2.16697	2.81484e-08	Down
STX3	0.857331	2.82671e-08	NS
C7	-2.9055	2.83308e-08	Down
SYT8	-0.996763	3.00091e-08	NS
SP6	-2.26687	3.07015e-08	Down
MAMLD1	1.19917	3.13985e-08	Up
UBL3	1.24693	3.16854e-08	Up
LINC01224	-1.39509	3.18686e-08	Down
LINC01127	-0.993891	3.22555e-08	NS
PM20D1	-5.11304	3.25043e-08	Down
HACD1	1.12391	3.25994e-08	Up
KIF4A	1.46588	3.29605e-08	Up
CYP3A5	-2.05385	3.3025e-08	Down
KCTD1	-0.882781	3.32989e-08	NS
MAGI1-IT1	-0.72003	3.34184e-08	NS
HEBP2	-1.2962	3.36145e-08	Down
LOC101926907	-2.29072	3.41011e-08	Down
TNNC1	-1.4693	3.41089e-08	Down
DLG5	-0.921243	3.41864e-08	NS
MYO3A	-0.774507	3.43892e-08	NS
LHFPL3-AS1	3.79889	3.44359e-08	Up
ZC2HC1B	-2.41994	3.45331e-08	Down
MYRFL	-1.13441	3.52413e-08	Down
IMPA1	0.824845	3.55784e-08	NS
GPNMB	0.932883	3.61927e-08	NS
NECTIN4	-1.90803	3.65826e-08	Down
CITED1	2.6851	3.72941e-08	Up
LLGL2	-1.2659	3.79677e-08	Down
NSDHL	-1.37169	3.80576e-08	Down
CDHR1	-2.92266	3.82821e-08	Down
DLX3	-2.63336	3.83425e-08	Down
IRF6	-2.30524	3.83588e-08	Down
TFPT	1.1644	3.862e-08	Up
FCRLA	3.19727	3.88027e-08	Up
NFIB	-1.39878	3.89968e-08	Down
TLR5	-1.36561	3.90866e-08	Down
SLC18A2	-1.20649	3.98183e-08	Down
DENND5B	1.08174	4.04683e-08	Up
NRAS	0.814518	4.16877e-08	NS
KANK4	-1.67324	4.18116e-08	Down
TRPV2	1.43174	4.19932e-08	Up
MSI2	1.17363	4.20707e-08	Up
WWC1	-1.24786	4.24655e-08	Down
AKIP1	0.630983	4.31278e-08	NS
CDKN3	1.62544	4.31397e-08	Up
PARP1	1.01545	4.45029e-08	Up
ZNF436	-0.881463	4.49026e-08	NS
CTXND1	2.80768	4.49163e-08	Up
RYR3	-2.07595	4.51506e-08	Down
CEACAM7	-1.90732	4.61224e-08	Down
CPEB3	-1.01155	4.62728e-08	Down
PFAS	0.868858	4.62968e-08	NS
ACTA2-AS1	-1.66962	4.77713e-08	Down
TIMP4	-2.67363	4.80277e-08	Down
ATP6V0A4	-3.11975	4.85228e-08	Down
PLIN2	-1.60513	4.85236e-08	Down
CHM	1.04895	4.89326e-08	Up
TAFA2	-1.79603	4.89993e-08	Down
ZNF281	1.21442	4.90246e-08	Up
ICAM1	1.7222	4.90558e-08	Up
LYPD6B	-3.38642	4.95073e-08	Down
ASAP3	-1.54443	4.96712e-08	Down
METTL7A	-0.895802	4.97246e-08	NS
MIR99AHG	-1.3772	4.9758e-08	Down
FNDC5	-0.731349	5.01148e-08	NS
CHP2	-3.55721	5.07765e-08	Down
SPRED1	1.3173	5.16232e-08	Up
STAG3	1.39763	5.20526e-08	Up
FAM222A	1.67457	5.22635e-08	Up
CXCL1	2.5764	5.24869e-08	Up
PMEL	2.58601	5.3896e-08	Up
C1orf210	-2.44757	5.41731e-08	Down
PRTG	2.37332	5.48021e-08	Up
PRSS8	-3.05907	5.51e-08	Down
ASS1	-2.65966	5.57705e-08	Down
PON3	-3.13623	5.65031e-08	Down
TNFSF4	2.12118	5.66764e-08	Up
AGPS	1.15222	5.68204e-08	Up
CAPN6	-2.5369	5.68392e-08	Down
ANKRD10	0.865918	5.76481e-08	NS
PALMD	-1.96712	5.76773e-08	Down
ANO9	-1.96458	5.87727e-08	Down
ASXL1	0.729418	5.90446e-08	NS
OR7E156P	1.21261	5.90565e-08	Up
EMX2	-2.09149	5.97148e-08	Down
GNG7	1.09231	5.99455e-08	Up
MPC2	-1.00036	6.03251e-08	Down
CENPF	1.38819	6.04065e-08	Up
ADAM10	1.24481	6.06576e-08	Up
CDH22	-0.653962	6.11776e-08	NS
TMC4	-2.24836	6.19018e-08	Down
COCH	-1.91503	6.23576e-08	Down
ADGRF4	-1.99073	6.2555e-08	Down
C1QTNF6	1.08686	6.28686e-08	Up
C1orf68	-2.18084	6.33596e-08	Down
RFX5-AS1	1.70703	6.36579e-08	Up
ZNF711	-2.19959	6.38744e-08	Down
NANP	1.29839	6.42187e-08	Up
HSD17B2	-3.65517	6.50435e-08	Down
GLDN	-1.58023	6.52736e-08	Down
PRELID3A	1.00799	6.56844e-08	Up
LOC101928076	-2.80551	6.60889e-08	Down
SLC13A2	-1.04809	6.68304e-08	Down
ECHDC2	-1.53835	6.79319e-08	Down
PTTG1	0.982619	6.83208e-08	NS
TMEM125	-2.93497	6.97956e-08	Down
NOL4L	0.930468	7.07538e-08	NS
CALHM5	-1.37375	7.08179e-08	Down
GYG2	2.40317	7.21639e-08	Up
ACACB	-1.04858	7.22237e-08	Down
CNTN2	-0.546097	7.30678e-08	NS
SPTBN5	-1.69713	7.32438e-08	Down
ACTG2	-3.05559	7.38503e-08	Down
B3GLCT	1.36479	7.40457e-08	Up
PRDX4	0.961095	7.44583e-08	NS
SCARA3	-1.25664	7.50784e-08	Down
GSE1	-0.534634	7.55817e-08	NS
AEN	1.10403	7.56082e-08	Up
ABCC3	-0.955927	7.56366e-08	NS
S100A1	2.81236	7.65121e-08	Up
CES4A	-2.16918	7.73226e-08	Down
CD320	1.30748	7.88429e-08	Up
RIC8B	1.01728	7.88541e-08	Up
VIT	-2.38253	7.91638e-08	Down
PLN	-1.98143	7.96117e-08	Down
IFI6	1.94045	7.98037e-08	Up
IGSF10	-1.85242	8.03216e-08	Down
SLIT3	-1.66887	8.05636e-08	Down
BPY2	-4.7933	8.09135e-08	Down
MAGI1	-1.34244	8.12941e-08	Down
FDPS	-0.90176	8.15639e-08	NS
LRMDA	1.49876	8.21735e-08	Up
C5orf24	0.763705	8.3529e-08	NS
EGFR	-2.10008	8.35329e-08	Down
MAD1L1	1.83079	8.45927e-08	Up
TTC7B	1.03188	8.53372e-08	Up
NPR3	-1.50391	8.53783e-08	Down
PNLDC1	-3.6834	8.61778e-08	Down
C3orf52	-1.73746	8.64558e-08	Down
KRTAP1-3	-1.53645	8.64933e-08	Down
CMA1	-2.16434	8.78274e-08	Down
IL1RL2	-1.1497	8.8487e-08	Down
METTL21A	1.06967	8.87485e-08	Up
CD300LF	1.84554	8.95991e-08	Up
CHROMR	0.920129	8.99204e-08	NS
CCDC178	-1.65915	9.12652e-08	Down
STK32A	2.06373	9.1458e-08	Up
CABLES1	1.39923	9.17665e-08	Up
LOC100126784	0.958529	9.19743e-08	NS
ORAI2	0.885138	9.19966e-08	NS
GRHL1	-2.29174	9.25081e-08	Down
LOC101927143	-1.17964	9.27863e-08	Down
EMILIN3	-1.74811	9.33742e-08	Down
ATG9B	-1.33727	9.47512e-08	Down
FGD1	1.14272	9.51058e-08	Up
EPHX2	-1.96252	9.63111e-08	Down
TMEM30B	-1.18878	9.64039e-08	Down
HPS5	1.36404	9.65418e-08	Up
CYP4F3	-2.12423	9.67265e-08	Down
DNER	-3.4734	9.6881e-08	Down
PCK1	-2.05972	9.81448e-08	Down
IPO5P1	-1.60152	9.95032e-08	Down
PID1	-1.08061	9.98209e-08	Down
CASQ2	-1.89674	1.01028e-07	Down
KDF1	-2.16825	1.01091e-07	Down
KNL1	0.993657	1.02205e-07	NS
TYMSOS	1.15337	1.03304e-07	Up
IL34	-0.894248	1.04748e-07	NS
GSDME	2.14087	1.0481e-07	Up
VDR	-1.15327	1.05026e-07	Down
CEBPA	-2.46237	1.05185e-07	Down
POPDC3	2.93014	1.06724e-07	Up
PAQR8	1.61123	1.0724e-07	Up
KRT83	-1.403	1.07655e-07	Down
AP1M2	-1.91698	1.07831e-07	Down
SERHL2	-1.78403	1.08227e-07	Down
LGR6	-2.56251	1.09146e-07	Down
MLANA	2.06869	1.09986e-07	Up
HS6ST1	-0.533911	1.11131e-07	NS
SMPDL3A	-1.24187	1.11592e-07	Down
ARHGEF28	-1.01589	1.12785e-07	Down
COL4A6	-1.97555	1.12836e-07	Down
ZP1	-2.20169	1.12863e-07	Down
SLC52A1	-1.24153	1.15514e-07	Down
CEP41	0.917854	1.19448e-07	NS
KRT77	-3.75812	1.20511e-07	Down
TLCD4	-3.61994	1.2145e-07	Down
SLC20A1	1.22592	1.23585e-07	Up
FZD1	-1.05267	1.25071e-07	Down
GPRIN1	0.896949	1.25456e-07	NS
PCDH19	-1.37139	1.26117e-07	Down
FBLN1	-1.41588	1.26897e-07	Down
ADCY8	-1.38736	1.2772e-07	Down
SAMD12	-2.26266	1.2784e-07	Down
FUT4	0.9809	1.29686e-07	NS
BISPR	1.93372	1.30538e-07	Up
MRGBP	0.616591	1.31318e-07	NS
PADI2	-2.39194	1.3246e-07	Down
LDHD	-2.7343	1.32736e-07	Down
PATJ	-1.4116	1.3338e-07	Down
EFNA5	-1.31135	1.35934e-07	Down
TMEM229B	0.876214	1.36614e-07	NS
TBC1D7	1.71234	1.37232e-07	Up
CTSV	-2.1035	1.3817e-07	Down
SMIM22	-0.694194	1.39157e-07	NS
CMC2	0.683967	1.40552e-07	NS
KHDRBS3	1.75995	1.43068e-07	Up
PNMA6A	2.45649	1.45464e-07	Up
SRPX	1.40647	1.46922e-07	Up
CA12	-1.69329	1.49877e-07	Down
KLF8	-1.92007	1.50235e-07	Down
TDRD7	1.34193	1.5183e-07	Up
SEC14L5	-1.19492	1.51965e-07	Down
PREX1	1.33674	1.52798e-07	Up
EBP	-1.0591	1.53489e-07	Down
CTSA	0.871312	1.54239e-07	NS
CIAO2A	0.723981	1.56307e-07	NS
CGGBP1	0.577156	1.56694e-07	NS
PEX3	-1.09338	1.5718e-07	Down
SUGCT-AS1	3.03352	1.57801e-07	Up
ZEB2	0.935923	1.58599e-07	NS
PKNOX2	1.91394	1.58846e-07	Up
GATM	-0.999514	1.59717e-07	NS
CD207	-3.25948	1.61237e-07	Down
AKR1C2	-2.02184	1.62173e-07	Down
TACC2	-1.68849	1.62191e-07	Down
SCNN1B	-2.25103	1.62822e-07	Down
IL24	2.54465	1.66863e-07	Up
PTTG1IP	0.696898	1.67421e-07	NS
DIRAS3	-2.05849	1.69399e-07	Down
PLCH2	-1.03639	1.72699e-07	Down
AKR1C3	-2.14559	1.73881e-07	Down
FMNL3	0.860328	1.7397e-07	NS
GPR158	2.88994	1.74129e-07	Up
EXPH5	-2.74613	1.74328e-07	Down
RAB26	-1.00595	1.76121e-07	Down
GJB1	1.90028	1.7682e-07	Up
PPDPFL	-1.69146	1.79305e-07	Down
PARD3	-1.02788	1.81096e-07	Down
SHISA9	-0.741612	1.81144e-07	NS
CCR1	1.55214	1.81729e-07	Up
NBPF20	1.31805	1.83555e-07	Up
TBC1D31	1.10824	1.84349e-07	Up
PYGM	-1.00931	1.86695e-07	Down
RPH3AL	-1.13802	1.8808e-07	Down
BANCR	3.53622	1.89797e-07	Up
TPD52L1	-1.9201	1.89856e-07	Down
PLCXD3	-1.43124	1.90499e-07	Down
FER1L4	-1.42829	1.92583e-07	Down
EIF2AK2	0.754406	1.93233e-07	NS
UBE2QL1	-2.47139	1.9329e-07	Down
DPH3	0.872298	1.95298e-07	NS
CMYA5	-1.64424	1.95853e-07	Down
LDLRAD3	0.68767	1.9705e-07	NS
MTHFD2	0.827669	1.97626e-07	NS
PRPS1	0.967059	2.00211e-07	NS
RAB27A	1.28308	2.0073e-07	Up
SRM	1.08909	2.0283e-07	Up
SELENOP	-1.4108	2.02984e-07	Down
CS	-0.466071	2.04202e-07	NS
PROM2	-0.887571	2.06118e-07	NS
ATIC	0.832596	2.07922e-07	NS
SLC4A2	1.03359	2.10106e-07	Up
RPRML	-1.61649	2.12273e-07	Down
CHI3L1	-2.70752	2.12446e-07	Down
SYNPO2	-1.58332	2.15378e-07	Down
MST1R	-1.70617	2.15693e-07	Down
PPM1D	0.819828	2.17215e-07	NS
NAT8L	1.2846	2.18375e-07	Up
PART1	-0.840446	2.19328e-07	NS
PCP2	-0.751273	2.23649e-07	NS
KCNK1	-1.7842	2.28206e-07	Down
RNF114	0.554094	2.34042e-07	NS
ZNF91	-1.23	2.34043e-07	Down
VIPR1	-2.79004	2.35181e-07	Down
FBP1	-2.28873	2.36443e-07	Down
CERS2	0.942174	2.37566e-07	NS
FUT11	0.68175	2.37985e-07	NS
TGM5	-3.03015	2.41129e-07	Down
RNFT2	1.06592	2.41994e-07	Up
CST6	-1.9898	2.42792e-07	Down
MMP7	-2.00661	2.43306e-07	Down
ENTPD3	-1.91849	2.43808e-07	Down
LINC02525	2.07908	2.44504e-07	Up
FLJ42351	0.990385	2.44732e-07	NS
CKMT2	-2.31097	2.45958e-07	Down
RPRM	-1.15126	2.4807e-07	Down
DQX1	-1.62617	2.52025e-07	Down
COL21A1	-2.21084	2.52248e-07	Down
FZD10-AS1	-0.930458	2.56918e-07	NS
F10	-1.02618	2.57774e-07	Down
SPINT1	-1.60999	2.58509e-07	Down
KRTCAP3	-1.64524	2.60937e-07	Down
DPY19L1	1.17168	2.62391e-07	Up
LEF1-AS1	2.46888	2.64213e-07	Up
LNX1	-0.829076	2.6607e-07	NS
HEXA	0.91033	2.67781e-07	NS
TGM3	-2.19041	2.68919e-07	Down
PRB1	-0.844879	2.69795e-07	NS
TENM1	-1.25699	2.75247e-07	Down
RCL1	-1.03984	2.76366e-07	Down
FAAH	-1.18666	2.76798e-07	Down
RAPGEFL1	-2.37222	2.79204e-07	Down
MLXIPL	-1.07623	2.81307e-07	Down
SSH1	0.903887	2.83035e-07	NS
PRXL2A	-1.55592	2.91503e-07	Down
TNFSF9	1.24885	2.91519e-07	Up
AP2B1	1.16406	2.9718e-07	Up
PEX11A	-1.59219	2.97969e-07	Down
IRAG1	-0.945261	2.98178e-07	NS
ADCY5	-0.572578	3.02453e-07	NS
RNF144A	1.24893	3.03005e-07	Up
PRKD1	1.479	3.05241e-07	Up
MRC2	-1.01262	3.05528e-07	Down
UBB	0.350959	3.05667e-07	NS
GRASLND	1.48252	3.07537e-07	Up
GGT6	-3.46238	3.07616e-07	Down
GPR137B	0.847662	3.09023e-07	NS
IRX2	-1.77408	3.1152e-07	Down
MMEL1	1.20815	3.13852e-07	Up
PGM5-AS1	-1.14795	3.13993e-07	Down
INPP4B	1.34922	3.14329e-07	Up
SHROOM3	-1.09605	3.16731e-07	Down
CRAT	-2.52008	3.24602e-07	Down
THEM4	1.01235	3.25453e-07	Up
AOC3	-1.88426	3.2605e-07	Down
ELOVL5	-0.942935	3.26293e-07	NS
PPT1	0.630885	3.29443e-07	NS
ATP6V1B2	0.901159	3.29918e-07	NS
PRB4	-0.808906	3.3754e-07	NS
BCAT2	-0.92797	3.41216e-07	NS
HS3ST4	-1.41902	3.4309e-07	Down
CORO1C	0.626586	3.46179e-07	NS
TGFA	-1.18937	3.46189e-07	Down
CYTH3	0.706441	3.46686e-07	NS
SGPP2	-2.12862	3.46898e-07	Down
LINC01550	-1.28352	3.47436e-07	Down
KATNAL1	0.826519	3.49477e-07	NS
KMO	2.05263	3.52557e-07	Up
P2RX1	-1.32159	3.54907e-07	Down
LYPD1	2.45713	3.55179e-07	Up
LPCAT1	0.965948	3.56592e-07	NS
BICDL2	-2.00515	3.57319e-07	Down
RTN3	-0.696608	3.59498e-07	NS
IFIT3	1.8281	3.60439e-07	Up
NET1	-1.10724	3.6475e-07	Down
GNPDA1	0.831147	3.6706e-07	NS
TOB1	-0.918445	3.68731e-07	NS
ZNF681	-1.1629	3.69145e-07	Down
CYP2B7P	-1.52615	3.7256e-07	Down
SAT1	0.803807	3.73196e-07	NS
TMEM184A	-0.768907	3.7322e-07	NS
BMP2	-1.45117	3.73342e-07	Down
MYH14	-1.49619	3.80211e-07	Down
HSPA13	1.22134	3.88317e-07	Up
MUC15	-2.69139	3.91214e-07	Down
ABCD1	1.65378	3.91483e-07	Up
ME1	-2.55505	3.92515e-07	Down
SNTG2	-1.31696	3.94394e-07	Down
PRSS16	-2.72452	3.95644e-07	Down
KCNAB2	0.88574	3.98489e-07	NS
CDK4	0.902968	3.99826e-07	NS
NUP93	0.697496	4.0144e-07	NS
CA14	2.71728	4.04489e-07	Up
PERM1	-1.01209	4.05784e-07	Down
EME1	0.718832	4.11232e-07	NS
CEACAM6	-2.59685	4.11326e-07	Down
OSR2	-2.01378	4.18537e-07	Down
SORD	-1.12332	4.2241e-07	Down
ARHGAP44	-0.670442	4.23795e-07	NS
DEGS1	-0.698218	4.24282e-07	NS
PKMYT1	0.944704	4.26919e-07	NS
ASAP1	0.883607	4.35454e-07	NS
FAM240C	-0.538794	4.38857e-07	NS
MYO5C	-1.76411	4.40147e-07	Down
LIFR	-1.66996	4.42867e-07	Down
SMYD3	1.36155	4.43269e-07	Up
RNF216	0.691623	4.50344e-07	NS
ELOVL4	-2.97574	4.57812e-07	Down
KIAA1755	1.17902	4.59212e-07	Up
KRTAP5-8	-0.997689	4.60672e-07	NS
PIMREG	1.38481	4.61891e-07	Up
EFNB2	-1.85163	4.6413e-07	Down
PLEKHN1	-0.642315	4.68482e-07	NS
POU2F3	-2.65845	4.70909e-07	Down
MGAT2	0.550377	4.71275e-07	NS
FZD4	-0.964687	4.71869e-07	NS
SDR42E1	-2.49848	4.73897e-07	Down
KRT23	-2.89458	4.74352e-07	Down
SYTL1	-2.25419	4.77248e-07	Down
PXMP2	-1.61018	4.78335e-07	Down
GDF11	1.07973	4.80038e-07	Up
FAT3	-2.0645	4.82486e-07	Down
CRIM1-DT	-1.98606	4.84629e-07	Down
TRMT12	0.864835	4.84684e-07	NS
ZNF106	1.44555	4.85176e-07	Up
GK5	-1.5404	4.93624e-07	Down
STMN1	1.0637	4.94963e-07	Up
KDELR3	1.67794	5.01192e-07	Up
CLCNKB	-0.9333	5.09646e-07	NS
PIGM	1.02026	5.15904e-07	Up
ALDH3B1	0.845076	5.23772e-07	NS
PPP1R13L	-2.45067	5.32632e-07	Down
THRB	-1.60073	5.38688e-07	Down
SMARCD1	0.743181	5.39881e-07	NS
IFT81	0.941119	5.44273e-07	NS
LCT	-1.52754	5.5226e-07	Down
RAB3IP	-0.96222	5.52867e-07	NS
CENPN	0.979405	5.53256e-07	NS
FAAH2	-2.36175	5.59423e-07	Down
LINC01806	-1.61705	5.63341e-07	Down
GPR85	2.16543	5.648e-07	Up
LOC101928135	-0.626968	5.7398e-07	NS
SLC15A1	-1.92391	5.78171e-07	Down
CLDN1	-2.38131	5.81035e-07	Down
LINC00888	1.58219	5.81182e-07	Up
RNF165	-1.41262	5.85339e-07	Down
ATP6V1B1	-1.01881	5.85465e-07	Down
PSORS1C2	-2.42075	5.87152e-07	Down
ZBTB7C	-2.75474	5.93416e-07	Down
GUCY2D	-1.135	6.09837e-07	Down
AKR1B1	1.18463	6.11718e-07	Up
SLC25A48	-0.844595	6.14089e-07	NS
LOXL1-AS1	-2.07685	6.15196e-07	Down
FCGR1B	2.08296	6.1792e-07	Up
PHYHD1	-1.43208	6.20868e-07	Down
FOXF2	2.24351	6.214e-07	Up
ARHGEF11	0.875532	6.23314e-07	NS
HCN3	-1.44315	6.24048e-07	Down
OSR1	-2.40681	6.26511e-07	Down
TRIM27	0.840573	6.28022e-07	NS
HASPIN	0.961258	6.33669e-07	NS
TBX2	1.13312	6.34689e-07	Up
IL31RA	-2.31981	6.36708e-07	Down
CPE	-1.33033	6.42196e-07	Down
NTN4	-1.63789	6.42923e-07	Down
QPRT	1.05925	6.55124e-07	Up
SCEL	-2.94626	6.55396e-07	Down
SPINT2	-2.44476	6.58549e-07	Down
GLA	0.745881	6.58945e-07	NS
FOXN2	0.856032	6.61282e-07	NS
EPB41L3	1.26165	6.6144e-07	Up
GHDC	0.966752	6.68397e-07	NS
IRF4	1.36837	6.72572e-07	Up
SLC16A14	-2.41417	6.75852e-07	Down
POLR3G	1.11055	6.84221e-07	Up
PGRMC1	-1.14386	6.87252e-07	Down
GATA3	-3.25806	6.95618e-07	Down
SLFN5	1.14608	6.99412e-07	Up
ATP8B3	0.82073	7.07098e-07	NS
ZNF273	-2.15914	7.1501e-07	Down
FNIP1	0.751272	7.15281e-07	NS
FHL1	-1.36356	7.22882e-07	Down
GAPDHS	2.40175	7.28034e-07	Up
SLC4A11	-1.53856	7.29111e-07	Down
SPATA5	0.91991	7.35364e-07	NS
GNS	0.841144	7.3566e-07	NS
TBCB	0.656882	7.49303e-07	NS
HELZ	0.677261	7.51064e-07	NS
P2RX7	1.32773	7.53137e-07	Up
SSH2	0.775747	7.57042e-07	NS
TNFRSF10B	0.858115	7.58663e-07	NS
ADAMTS15	-1.00065	7.76095e-07	Down
RASL12	-1.16226	7.77124e-07	Down
KRT15	-3.69488	7.86493e-07	Down
LOC646762	1.51027	7.87002e-07	Up
HOXC13	-1.38687	7.9264e-07	Down
ADAM12	1.3536	7.97889e-07	Up
EFEMP1	-1.74927	8.00599e-07	Down
CISH	-1.12577	8.03535e-07	Down
PLXNC1	1.13394	8.1342e-07	Up
EFHC2	-1.50831	8.13817e-07	Down
DBNDD1	1.62856	8.14892e-07	Up
ADRB1	-1.26756	8.16752e-07	Down
TNFRSF25	-0.962268	8.17601e-07	NS
UTP25	0.786632	8.23435e-07	NS
STEAP1B	2.13614	8.26257e-07	Up
METRN	1.36631	8.31386e-07	Up
STAP2	-1.87498	8.35233e-07	Down
IMPA2	-1.63773	8.36226e-07	Down
TACSTD2	-1.10843	8.43115e-07	Down
RLIM	0.579389	8.50753e-07	NS
STRADB	0.889951	8.55391e-07	NS
EDN2	-0.969169	8.56976e-07	NS
CXXC5	1.0691	8.57675e-07	Up
HSDL2	-0.736375	8.68991e-07	NS
IPPK	-1.23707	8.74237e-07	Down
HJURP	1.29304	8.77332e-07	Up
PTGS1	-1.67469	8.84757e-07	Down
LOC100129455	0.906475	8.86376e-07	NS
RAB27B	-1.50398	8.9305e-07	Down
HIP1R	-1.21755	8.98853e-07	Down
PLA1A	2.91681	9.00709e-07	Up
SLC38A6	1.07237	9.07452e-07	Up
LOC100506691	2.41789	9.08857e-07	Up
ATP8B2	1.09815	9.12118e-07	Up
SEMA4A	-1.02635	9.13177e-07	Down
RHOBTB3	1.53127	9.15152e-07	Up
NR3C2	-1.53809	9.16708e-07	Down
SLC38A7	0.838808	9.19923e-07	NS
KIF23	1.24041	9.20123e-07	Up
SYT17	-1.36999	9.26911e-07	Down
BCKDHB	-1.18903	9.3123e-07	Down
FERMT1	-2.29634	9.36159e-07	Down
TPTEP1	-1.17946	9.36553e-07	Down
AJUBA	-1.42428	9.38991e-07	Down
TAP2	0.938984	9.39941e-07	NS
RBL1	0.875865	9.40289e-07	NS
C10orf82	-1.0076	9.40301e-07	Down
TMEM139	-1.7803	9.40899e-07	Down
ZMAT3	1.16903	9.44896e-07	Up
SLC25A18	-2.23641	9.45905e-07	Down
SLC25A13	1.33102	9.48005e-07	Up
JAM2	-1.38615	9.5781e-07	Down
NAP1L2	-2.15828	9.61678e-07	Down
UBA2	0.618122	9.64143e-07	NS
DBI	-0.540578	9.65675e-07	NS
FAM107A	-1.58543	9.74689e-07	Down
MAPRE1	0.571437	9.7475e-07	NS
HADH	-0.892182	9.87915e-07	NS
EPHB6	-2.62079	9.91868e-07	Down
PPM1L	-0.960749	9.94393e-07	NS
VIM	1.08529	9.99069e-07	Up
PCP4L1	-3.33871	1.01098e-06	Down
DOCK7	1.1384	1.01516e-06	Up
CDS1	-2.31017	1.0222e-06	Down
DPY19L2P2	1.68627	1.02805e-06	Up
AATBC	-2.48533	1.02898e-06	Down
GABPB2	-0.862853	1.03454e-06	NS
SEMA3F	-0.930292	1.03895e-06	NS
DENND2C	-1.13065	1.04127e-06	Down
DNMT3A	0.785257	1.04487e-06	NS
LARGE2	-1.60951	1.04705e-06	Down
SPINT1-AS1	-1.30961	1.05644e-06	Down
PLBD2	0.810602	1.05659e-06	NS
AGFG2	-0.598701	1.05971e-06	NS
MICALCL	-0.883973	1.06759e-06	NS
CNST	0.962501	1.06977e-06	NS
LOC100128108	1.47265	1.07008e-06	Up
DOP1B	-0.811078	1.07851e-06	NS
ZBTB10	1.07616	1.08037e-06	Up
LFNG	-0.811236	1.09101e-06	NS
TRHDE	-1.22657	1.09198e-06	Down
SPRY4	2.17258	1.09472e-06	Up
FBXW7	-0.694273	1.10116e-06	NS
TJP2	-0.974657	1.11155e-06	NS
TMEM254-AS1	-0.934558	1.11183e-06	NS
LOC100505664	-2.39422	1.11357e-06	Down
ZCCHC9	1.05369	1.12e-06	Up
VAT1	0.762033	1.12481e-06	NS
SLC22A3	-1.02251	1.12718e-06	Down
PKLR	-1.81944	1.13315e-06	Down
BFAR	1.49883	1.16171e-06	Up
TMCC2	0.779785	1.16424e-06	NS
MEGF6	-1.30935	1.16566e-06	Down
MYL12A	0.889329	1.16618e-06	NS
SH2B3	1.16322	1.17997e-06	Up
PDE10A	1.21655	1.18384e-06	Up
ERBB4	-1.58195	1.18452e-06	Down
CBX2	0.770226	1.19604e-06	NS
GPX8	1.23369	1.20187e-06	Up
ARHGEF37	-1.04842	1.20188e-06	Down
ARHGAP6	-1.43548	1.20671e-06	Down
INSR	-0.609164	1.21115e-06	NS
ZSCAN16-AS1	0.722742	1.21123e-06	NS
ZNF117	-1.81292	1.21597e-06	Down
LOC100130357	1.64725	1.22036e-06	Up
NSUN7	-1.96982	1.22619e-06	Down
AK4	-1.32767	1.22669e-06	Down
PLK1	0.91357	1.22999e-06	NS
PTK6	-2.02879	1.23476e-06	Down
THEMIS2	1.30878	1.23799e-06	Up
PLXNA1	0.662065	1.25012e-06	NS
SLIT2	-1.33822	1.25487e-06	Down
B4GALT6	1.68599	1.25637e-06	Up
DPY19L2P3	1.25459	1.2572e-06	Up
GRHL2	-3.17985	1.26042e-06	Down
SOX30	1.77446	1.26239e-06	Up
NECTIN3	1.53599	1.27607e-06	Up
RNF112	-0.98962	1.27931e-06	NS
GYPC	1.96468	1.27972e-06	Up
LINC00997	1.06992	1.28113e-06	Up
UBE2Q2L	1.15505	1.28283e-06	Up
NEBL-AS1	-1.07941	1.2841e-06	Down
HNRNPLL	0.692513	1.28913e-06	NS
CHPF2	0.909554	1.29272e-06	NS
SCGB3A1	-1.1916	1.29465e-06	Down
SPIRE1	0.977211	1.30552e-06	NS
ADIRF	-2.03673	1.32795e-06	Down
C5orf46	-2.54689	1.33067e-06	Down
TP53AIP1	-2.44276	1.3463e-06	Down
PADI4	-0.655134	1.34734e-06	NS
DHCR24	-1.75699	1.35592e-06	Down
UBIAD1	-1.07995	1.35675e-06	Down
LRRC17	-1.04925	1.36876e-06	Down
CRY2	-0.960585	1.38032e-06	NS
MBOAT2	-0.978429	1.38527e-06	NS
MCCC1	-0.966672	1.38644e-06	NS
PPP1R13B	-1.1529	1.39077e-06	Down
CALU	1.36809	1.39624e-06	Up
KLHL31	-0.941957	1.39859e-06	NS
ENTHD1	2.51593	1.40798e-06	Up
ALOX12P2	-1.23159	1.41829e-06	Down
TPST1	1.16273	1.42986e-06	Up
RHOXF1	-1.13785	1.43895e-06	Down
RAB29	0.738679	1.44329e-06	NS
DNAH14	1.24221	1.45735e-06	Up
MXI1	0.618267	1.46199e-06	NS
ALDH3B2	-2.06335	1.46658e-06	Down
TRIB1	0.998992	1.47557e-06	NS
AGK	0.756486	1.47895e-06	NS
DHRS3	-1.54015	1.50359e-06	Down
CDC6	1.25453	1.5047e-06	Up
LINC02610	1.17568	1.50913e-06	Up
UBE2J1	0.6388	1.51093e-06	NS
MFSD2A	-1.15814	1.51741e-06	Down
PTH1R	-1.08437	1.52119e-06	Down
SRD5A3-AS1	0.987946	1.52193e-06	NS
M6PR	1.40729	1.52414e-06	Up
CTNND2	-1.61328	1.53342e-06	Down
KCNK7	-2.10757	1.54388e-06	Down
TTC39B	-2.00377	1.55096e-06	Down
CHI3L2	-1.90799	1.55773e-06	Down
FOXN1	-2.64917	1.5621e-06	Down
HPS3	0.8513	1.56704e-06	NS
ALDH2	-2.18131	1.56857e-06	Down
MAB21L4	-2.66986	1.57869e-06	Down
ZC3HC1	0.795125	1.58993e-06	NS
DNMBP	-0.765936	1.60066e-06	NS
MYEOV	-1.13618	1.60236e-06	Down
UNC5B-AS1	-1.65241	1.60546e-06	Down
REEP1	-1.19895	1.60803e-06	Down
ULK1	-0.767788	1.61961e-06	NS
TMEM201	0.907412	1.62588e-06	NS
TSHZ2	-1.33433	1.62653e-06	Down
CPA4	-2.51889	1.63863e-06	Down
GDF15	2.53616	1.64337e-06	Up
KRTAP10-11	-1.1343	1.64496e-06	Down
EIF5A2	1.17094	1.66268e-06	Up
RET	-0.713732	1.6641e-06	NS
CDO1	-2.16652	1.66847e-06	Down
SLC35F3	-0.824705	1.66948e-06	NS
PON1	-1.92479	1.69088e-06	Down
ADORA2A-AS1	-0.52954	1.69899e-06	NS
BSPRY	-1.68853	1.70168e-06	Down
APH1B	0.742033	1.71099e-06	NS
IDH2	-1.37083	1.71343e-06	Down
ZC3H10	0.763911	1.71657e-06	NS
CNP	0.844489	1.73142e-06	NS
RHOQ	0.867687	1.73562e-06	NS
ITM2C	1.5098	1.73813e-06	Up
C3orf38	0.642016	1.7561e-06	NS
PYCR1	1.05499	1.76131e-06	Up
ACSF2	-1.18374	1.77135e-06	Down
ERVMER61-1	1.94743	1.78194e-06	Up
CLEC4F	-1.40666	1.78889e-06	Down
PTPN3	-1.56539	1.79002e-06	Down
LOC101927972	-2.20503	1.79947e-06	Down
APMAP	-1.06495	1.80163e-06	Down
DCLRE1B	0.772491	1.8116e-06	NS
ANKRD28	0.990253	1.83646e-06	NS
SLC31A2	-1.33704	1.84045e-06	Down
SYNE4	-2.01046	1.84335e-06	Down
TPRG1	-2.38488	1.86075e-06	Down
L1CAM	1.81906	1.88361e-06	Up
PLEKHA2	1.09292	1.89672e-06	Up
SLC26A7	-2.10034	1.90229e-06	Down
GRIN2A	-0.878581	1.9169e-06	NS
MIR205HG	-3.11665	1.9198e-06	Down
ARHGEF19	-1.2541	1.92605e-06	Down
TMEM100	-1.77623	1.93416e-06	Down
RABIF	0.744045	1.94269e-06	NS
PIK3C2B	-1.17663	1.94765e-06	Down
ZNF687-AS1	0.785256	1.95412e-06	NS
ADSL	0.652939	1.95878e-06	NS
TDRD5	-1.09349	1.96584e-06	Down
MRPL44	0.862575	1.98271e-06	NS
ATP13A4	-1.41377	1.9961e-06	Down
CGN	-0.978477	2.00485e-06	NS
COPA	0.663907	2.0059e-06	NS
MMP17	1.14234	2.01276e-06	Up
EPHA5-AS1	1.23189	2.04925e-06	Up
SLC14A1	-1.7834	2.05009e-06	Down
EFR3B	0.770528	2.08395e-06	NS
ZNF496	0.886839	2.1025e-06	NS
RHEBL1	1.06887	2.12049e-06	Up
HSPB3	-1.27053	2.13319e-06	Down
COPS8	0.660827	2.13397e-06	NS
PRRG1	0.874067	2.14526e-06	NS
MPC1	-0.70723	2.15616e-06	NS
MSC-AS1	1.76566	2.16412e-06	Up
LOC100507634	0.923719	2.16861e-06	NS
NOTCH3	-0.757895	2.17221e-06	NS
SPRR4	-2.91802	2.17738e-06	Down
IL1RAP	1.37118	2.20418e-06	Up
SETDB2	0.686655	2.23037e-06	NS
COLGALT2	1.4247	2.24151e-06	Up
FETUB	-0.959342	2.24314e-06	NS
RASSF8	1.00268	2.24657e-06	Up
CDH19	2.28919	2.24857e-06	Up
IL20RB	-2.61346	2.25338e-06	Down
IL12A-AS1	-0.908797	2.27049e-06	NS
PNMA8B	-0.778746	2.27817e-06	NS
PRKAR1B-AS1	1.0835	2.27973e-06	Up
PFKM	0.881817	2.28496e-06	NS
LAMTOR5	0.426231	2.29213e-06	NS
CREM	0.684031	2.30048e-06	NS
SOX9-AS1	-1.46575	2.30473e-06	Down
MRTFB	-0.801262	2.30566e-06	NS
ZFYVE28	0.679408	2.31439e-06	NS
SVEP1	-0.928455	2.33813e-06	NS
MSRB1	-1.32262	2.34148e-06	Down
LOC340357	1.91887	2.34629e-06	Up
ADGRD1	-1.52874	2.35058e-06	Down
SLC6A4	-1.61706	2.35536e-06	Down
BTC	-1.71833	2.35593e-06	Down
PXMP4	-1.45559	2.35688e-06	Down
RNF217	-1.0367	2.36498e-06	Down
SLC46A2	-1.64883	2.39054e-06	Down
TBC1D16	0.897083	2.39116e-06	NS
KRT2	-4.37657	2.39221e-06	Down
HEXIM2	0.986572	2.3979e-06	NS
RASSF7	-1.03738	2.41287e-06	Down
SCD5	-0.877935	2.41317e-06	NS
CACNA2D2	-0.816427	2.43182e-06	NS
CIP2A	1.1162	2.44232e-06	Up
CD1A	-2.81153	2.44885e-06	Down
SULT1E1	-1.84092	2.45726e-06	Down
CYP1B1	-1.23418	2.46715e-06	Down
DHRS12	-0.59014	2.46835e-06	NS
KLHL6	1.4665	2.47091e-06	Up
DYRK2	0.823561	2.48999e-06	NS
UBXN8	1.36059	2.49617e-06	Up
C1orf116	-2.06308	2.52082e-06	Down
PTRH2	0.842279	2.54417e-06	NS
HILPDA	-1.77491	2.55404e-06	Down
LACRT	-0.748525	2.56191e-06	NS
PITPNM3	-1.78059	2.62055e-06	Down
CHST10	0.963473	2.65756e-06	NS
NDRG2	-1.26082	2.66118e-06	Down
GZF1	0.630673	2.66346e-06	NS
ITIH5	-1.70308	2.67178e-06	Down
TRIP13	1.25748	2.68171e-06	Up
MC1R	1.59972	2.6927e-06	Up
LINC00853	0.993851	2.69292e-06	NS
ACADVL	-1.03018	2.69413e-06	Down
ACOT7	1.0425	2.70424e-06	Up
DUOX2	-1.99116	2.71411e-06	Down
PAK3	-1.37283	2.72801e-06	Down
DUSP16	-0.692646	2.76245e-06	NS
ZC3HAV1	0.699773	2.78443e-06	NS
EXOC2	0.786063	2.83523e-06	NS
EPHA1	-0.932162	2.83978e-06	NS
ESRRG	-1.7175	2.84956e-06	Down
CD34	-1.51998	2.85781e-06	Down
GHR	-2.0671	2.87142e-06	Down
CYP3A43	-0.591472	2.89084e-06	NS
SH3RF2	-2.50755	2.89194e-06	Down
EID2B	1.37257	2.89897e-06	Up
C4orf46	0.899022	2.90096e-06	NS
TRIM29	-1.8985	2.90416e-06	Down
SLC43A3	1.36566	2.90596e-06	Up
EIF4E3	-1.26949	2.90965e-06	Down
GOT1	-0.816545	2.93137e-06	NS
LOC101928047	-1.83515	2.95135e-06	Down
SOCS6	0.96835	2.95837e-06	NS
RUNDC3B	-1.14682	2.97267e-06	Down
LRRC75A	1.42361	3.03814e-06	Up
CALML3	-1.75932	3.13733e-06	Down
UNC5B	-0.954355	3.14598e-06	NS
ABCB5	2.76197	3.15969e-06	Up
ST6GALNAC3	2.08973	3.16131e-06	Up
CERS3	-2.60056	3.172e-06	Down
EFS	-2.1597	3.17996e-06	Down
SDC4	-1.28293	3.18822e-06	Down
PTPRK	-0.938356	3.19761e-06	NS
EMILIN2	0.825638	3.19782e-06	NS
ZNF322	0.976151	3.2378e-06	NS
SLC25A35	-1.35211	3.28218e-06	Down
TAGLN	-1.27675	3.28251e-06	Down
TENT4A	-0.802433	3.29394e-06	NS
UBFD1	0.832797	3.32474e-06	NS
ST8SIA1	1.62475	3.34816e-06	Up
FXYD5	1.46462	3.36301e-06	Up
FGFR3	-2.92259	3.38303e-06	Down
ANKRD65	-0.659837	3.3886e-06	NS
WNT2B	-0.92939	3.40525e-06	NS
WDCP	0.956128	3.41383e-06	NS
CHCHD3	0.867264	3.41426e-06	NS
ENDOU	-2.70333	3.41779e-06	Down
SLCO4A1-AS1	1.96474	3.43158e-06	Up
NCALD	-1.47076	3.43289e-06	Down
CLIC6	-1.70339	3.44678e-06	Down
PEBP4	-1.04556	3.46445e-06	Down
DYRK3	0.545086	3.47041e-06	NS
S1PR5	-0.651091	3.48837e-06	NS
TNFRSF14	0.931563	3.50357e-06	NS
S100P	-2.78286	3.52342e-06	Down
SPNS2	-1.11067	3.53359e-06	Down
DTNBP1	0.737509	3.54777e-06	NS
TMPRSS6	-0.859627	3.55697e-06	NS
IL37	-1.91549	3.57261e-06	Down
KLC3	-0.973659	3.58844e-06	NS
ATP8B1	-0.87232	3.61328e-06	NS
SKA1	1.34826	3.62448e-06	Up
PINLYP	-1.68123	3.63746e-06	Down
SGCA	-0.77839	3.64103e-06	NS
GPLD1	-0.770052	3.66886e-06	NS
MS4A7	1.69419	3.67169e-06	Up
RPS27L	0.627584	3.68516e-06	NS
ZNF232-AS1	1.00154	3.69391e-06	Up
CNKSR1	-2.04147	3.73393e-06	Down
C2CD2	-1.56225	3.745e-06	Down
RXRG	2.7348	3.75035e-06	Up
GJB5	-2.34408	3.76055e-06	Down
PLTP	0.968322	3.81529e-06	NS
BMP1	0.624258	3.82097e-06	NS
DLG3	-0.900043	3.84245e-06	NS
KLHL7	0.971197	3.85665e-06	NS
RNF39	-2.187	3.86038e-06	Down
FMO5	-0.835868	3.86588e-06	NS
FIGN	1.09569	3.86932e-06	Up
HEPH	-1.44104	3.94901e-06	Down
PI16	-1.20005	3.96282e-06	Down
EFNB1	-0.944993	4.00015e-06	NS
DNAJC22	1.33876	4.0577e-06	Up
FTH1P5	0.426449	4.09568e-06	NS
FZD10	-1.99122	4.09843e-06	Down
OAS2	1.47294	4.12006e-06	Up
RFLNB	1.13643	4.13442e-06	Up
MAFG	0.76331	4.14734e-06	NS
MYMX	-0.997081	4.17958e-06	NS
RAP2B	0.583628	4.18518e-06	NS
MB	-2.46987	4.18986e-06	Down
CTSZ	1.12678	4.21522e-06	Up
SLC23A1	-1.4211	4.22767e-06	Down
SAP30	0.680177	4.2414e-06	NS
COL4A5	-1.41111	4.26163e-06	Down
DPYSL4	1.13387	4.27184e-06	Up
BAX	1.15311	4.29289e-06	Up
ITGA2	-0.960231	4.30722e-06	NS
MAP3K21	-1.26686	4.31063e-06	Down
TIMP1	1.2247	4.31664e-06	Up
OTUB2	-1.2022	4.32084e-06	Down
CLSTN3	-1.50633	4.32686e-06	Down
ALOX12	-2.04892	4.33765e-06	Down
SH2D2A	1.5695	4.39245e-06	Up
NLK	0.811206	4.41083e-06	NS
VEZF1	0.685118	4.44895e-06	NS
ADAMTS8	-0.691957	4.4843e-06	NS
GAN	-0.955634	4.49381e-06	NS
PPM1J	-1.03345	4.52495e-06	Down
KRT18	-1.9888	4.53006e-06	Down
GJB3	-2.50395	4.54046e-06	Down
CACNB2	-0.772134	4.56491e-06	NS
CCKBR	-1.03611	4.56652e-06	Down
CPEB2	0.748229	4.57957e-06	NS
VXN	1.24509	4.58118e-06	Up
MX2	1.5532	4.58901e-06	Up
LY6G6C	-2.84032	4.60381e-06	Down
LGR4	-0.579652	4.60395e-06	NS
PERP	-1.5482	4.70469e-06	Down
VPS41	0.75069	4.71182e-06	NS
MELK	1.27563	4.73106e-06	Up
SLC25A32	0.866083	4.74943e-06	NS
GTF2IRD2	0.85504	4.76107e-06	NS
LYPD8	1.78142	4.8068e-06	Up
BBS5	1.15661	4.81078e-06	Up
GSEC	1.09244	4.87163e-06	Up
MARVELD2	-1.77067	4.8739e-06	Down
SPHK2	0.86933	4.89207e-06	NS
GRB7	-0.869442	4.90182e-06	NS
LETM2	0.88984	4.91235e-06	NS
CSRNP2	0.597421	4.92326e-06	NS
FAM234B	-1.3069	4.95004e-06	Down
CDCA5	1.04898	5.00412e-06	Up
FRMPD1	-0.921968	5.00766e-06	NS
CRYBG2	-1.01687	5.01231e-06	Down
LRRN1	-1.78955	5.0224e-06	Down
SPP1	3.23676	5.06368e-06	Up
SCG2	2.03778	5.10015e-06	Up
C15orf62	-0.643198	5.11501e-06	NS
RGMA	-0.785695	5.11905e-06	NS
MBTPS2	0.775336	5.15693e-06	NS
CALCOCO1	-0.843149	5.17809e-06	NS
VLDLR	1.60742	5.19901e-06	Up
INAVA	-2.52941	5.21851e-06	Down
GRAMD1A	0.684327	5.22657e-06	NS
NFYA	0.828475	5.2299e-06	NS
MAGED2	0.784613	5.23626e-06	NS
RXRA	-0.828447	5.23895e-06	NS
GALNT16	-1.13388	5.23961e-06	Down
EFCAB1	-1.22675	5.24219e-06	Down
POF1B	-2.1541	5.25064e-06	Down
SUMF1	-0.571999	5.26801e-06	NS
SLC2A12	-1.01421	5.29301e-06	Down
CCN4	1.29896	5.30318e-06	Up
LZTS1	0.617751	5.31338e-06	NS
ATG16L2	-1.11192	5.31546e-06	Down
SHC4	2.12269	5.36183e-06	Up
MAP7	-1.35055	5.38507e-06	Down
ZSCAN21	0.71876	5.38656e-06	NS
CGREF1	1.22817	5.4467e-06	Up
TSTD1	-2.41603	5.449e-06	Down
COL17A1	-2.29696	5.51224e-06	Down
SSBP4	0.535312	5.5406e-06	NS
ARHGEF4	-0.801361	5.5761e-06	NS
NDNF	-1.40733	5.65569e-06	Down
GPC3	-1.86114	5.66132e-06	Down
CAVIN2	-0.988281	5.67199e-06	NS
PLA2G4F	-1.57246	5.67534e-06	Down
SREBF1	-0.976406	5.67653e-06	NS
LVRN	-1.7194	5.69726e-06	Down
MFN2	-0.445418	5.69975e-06	NS
NACC2	0.510849	5.71075e-06	NS
RNF167	-0.597584	5.74891e-06	NS
RO60	0.881751	5.75879e-06	NS
LOC101928933	0.657081	5.78837e-06	NS
PBX1	-1.41672	5.80366e-06	Down
MMAB	-0.7919	5.84928e-06	NS
SLC12A9	0.472105	5.89012e-06	NS
TLCD1	-1.76062	5.8935e-06	Down
WDR35	1.0768	5.90415e-06	Up
CBLB	0.764801	5.91251e-06	NS
SLC22A31	-0.815581	5.92455e-06	NS
RTN4	-0.698603	5.94973e-06	NS
GRAMD1C	-1.63492	5.96983e-06	Down
WSCD2	-0.694709	5.99269e-06	NS
MCEE	-0.818092	6.00506e-06	NS
TMEM65	0.923748	6.01169e-06	NS
MROH7	-1.22321	6.07724e-06	Down
FOXN3	-0.512501	6.08502e-06	NS
MUCL1	-3.61801	6.11474e-06	Down
CKS2	0.901259	6.12424e-06	NS
ZSCAN9	1.00044	6.15065e-06	Up
NCKAP5L	0.854907	6.18262e-06	NS
PNKD	0.551688	6.19476e-06	NS
ATP6V1C2	-2.48138	6.21308e-06	Down
DKK2	-1.97197	6.22181e-06	Down
GLRX	-1.1592	6.22394e-06	Down
GGH	1.04935	6.22988e-06	Up
VPS18	0.531411	6.28681e-06	NS
HACL1	-1.04124	6.29653e-06	Down
MT4	-0.598128	6.30736e-06	NS
PGM5	-1.06451	6.3299e-06	Down
EGR3	-1.45995	6.3576e-06	Down
RPS6KA3	0.713352	6.38342e-06	NS
CLCN7	0.783539	6.38941e-06	NS
DBF4	1.02856	6.39062e-06	Up
CXCL14	-2.39221	6.40406e-06	Down
SETDB1	0.664363	6.43498e-06	NS
TNS3	0.728591	6.4449e-06	NS
KCNJ15	-1.19992	6.44517e-06	Down
GPR3	0.763114	6.44659e-06	NS
PLAGL1	-1.56219	6.44882e-06	Down
CFAP45	-0.747583	6.48287e-06	NS
TMCC3	-1.23278	6.48988e-06	Down
MEF2D	0.599021	6.52969e-06	NS
PGBD1	1.2223	6.53431e-06	Up
AMMECR1L	0.586025	6.54914e-06	NS
WDR81	0.651334	6.55366e-06	NS
RASSF9	-1.0941	6.5794e-06	Down
DUSP10	1.28028	6.58246e-06	Up
CPA3	-2.19157	6.58882e-06	Down
LAMC1	0.816715	6.60048e-06	NS
GLDC	-2.44563	6.60869e-06	Down
CTSS	1.43901	6.62024e-06	Up
TLCD3A	-1.12575	6.62602e-06	Down
CXorf38	0.771201	6.6378e-06	NS
ENTPD2	-0.535717	6.65625e-06	NS
COL23A1	-1.14719	6.816e-06	Down
MMP28	-1.32365	6.86643e-06	Down
CUEDC1	0.714343	6.88945e-06	NS
HSD17B7	-0.609944	6.89288e-06	NS
SLC1A2	-0.864182	6.90104e-06	NS
CCBE1	-1.77849	6.90489e-06	Down
MFSD12	1.13196	6.92419e-06	Up
LOC93429	-1.4271	6.93241e-06	Down
HID1	-0.801924	6.99094e-06	NS
ACSM1	-0.489602	6.99947e-06	NS
TGFBR1	0.809104	7.00753e-06	NS
LRP4	-1.58359	7.02027e-06	Down
RASSF10	-2.07612	7.08207e-06	Down
AATF	0.530088	7.11142e-06	NS
TMEM238L	-0.477215	7.13587e-06	NS
MSC	1.52036	7.141e-06	Up
KIF14	1.15927	7.17651e-06	Up
ANO1	-0.424325	7.18104e-06	NS
LGALSL	-1.1087	7.20557e-06	Down
ZFP36L2	-0.573787	7.21749e-06	NS
ZBTB11-AS1	0.736401	7.22783e-06	NS
PCNX4	0.46831	7.25159e-06	NS
CRIM1	-0.946301	7.29522e-06	NS
ZFP69B	0.965059	7.38462e-06	NS
ORC6	0.985094	7.39924e-06	NS
TMEM132B	-0.881423	7.40498e-06	NS
WNT11	-1.06875	7.45053e-06	Down
LOC101927157	-0.571936	7.5075e-06	NS
PLAAT5	-1.34635	7.52483e-06	Down
ZFX	0.683475	7.53514e-06	NS
REEP5	-0.523399	7.54128e-06	NS
TMEM251	0.916499	7.58172e-06	NS
GSTM2	-0.991764	7.60789e-06	NS
TXNRD1	0.715937	7.71616e-06	NS
ARHGEF5	-1.41028	7.75159e-06	Down
BCL11A	-2.24379	7.84017e-06	Down
HERC5	1.56032	7.85956e-06	Up
CHRDL1	-2.28722	7.87683e-06	Down
ROS1	-0.842649	7.87776e-06	NS
BBOX1	-2.9205	7.88594e-06	Down
CHKA	0.796432	7.89552e-06	NS
TSPAN4	1.11003	7.92074e-06	Up
UGCG	1.00006	7.94952e-06	Up
SH3YL1	-0.675764	7.97167e-06	NS
CAPNS2	-2.98253	8.00929e-06	Down
LRBA	-0.736879	8.05081e-06	NS
SAMD9	1.40086	8.05121e-06	Up
PSAP	0.769944	8.12436e-06	NS
ZNF254	-1.07284	8.19643e-06	Down
CXCL12	-1.44937	8.21769e-06	Down
RAPGEF5	-1.12621	8.22575e-06	Down
CNIH3	1.53826	8.36806e-06	Up
SULT1C2	1.86377	8.51914e-06	Up
ALS2CL	-1.77456	8.52989e-06	Down
PAK6	-1.99855	8.61481e-06	Down
LAMA1	2.08666	8.62234e-06	Up
SIGLEC7	0.689642	8.66905e-06	NS
AP3M2	0.993689	8.68034e-06	NS
VCPIP1	0.667777	8.72554e-06	NS
MCM10	0.956129	8.78646e-06	NS
CYP4F22	-2.47752	8.78997e-06	Down
CPN1	3.00718	8.79745e-06	Up
LRP12	1.10513	8.81958e-06	Up
TMCC1-AS1	0.904529	8.85741e-06	NS
ANOS1	-0.895079	8.8743e-06	NS
LRATD1	-1.79444	8.91325e-06	Down
STAR	-1.19978	8.92946e-06	Down
MAP1S	0.805509	8.94121e-06	NS
ZNF793	-1.03641	8.98405e-06	Down
ECHDC3	-1.29811	8.98711e-06	Down
GPR87	-2.97041	9.00583e-06	Down
TXNDC12	0.531696	9.00776e-06	NS
NIPAL2	-0.937184	9.07738e-06	NS
CMTM8	-1.30739	9.09586e-06	Down
PHTF2	0.797513	9.1233e-06	NS
STX19	-1.70929	9.12354e-06	Down
FLNB	-1.28819	9.12441e-06	Down
HHIP	-0.869368	9.18344e-06	NS
GPR180	1.06409	9.19133e-06	Up
AGAP11	-1.21076	9.21474e-06	Down
LGALS12	-1.29961	9.24759e-06	Down
CYP2E1	-1.23056	9.28957e-06	Down
CRTAP	0.802403	9.29027e-06	NS
RASAL1	-1.09334	9.35319e-06	Down
AGPAT3	-1.13443	9.36405e-06	Down
C1GALT1	0.85834	9.44006e-06	NS
IL18	-1.96299	9.50099e-06	Down
GPIHBP1	-1.30614	9.5214e-06	Down
TNS4	-1.77331	9.73693e-06	Down
LRRIQ3	0.93048	9.80277e-06	NS
CAMKK1	-0.772952	9.84471e-06	NS
RAB33A	1.62444	9.88865e-06	Up
MMP13	2.19546	9.91131e-06	Up
HIP1	0.979283	9.91643e-06	NS
TNN	-1.87756	9.92329e-06	Down
STAT1	1.18801	9.93514e-06	Up
HTRA2	0.577465	9.93515e-06	NS
SLC19A1	0.730284	9.94809e-06	NS
NCDN	0.560685	9.96309e-06	NS
PRAF2	0.935187	1.01413e-05	NS
PNLIPRP3	-3.15149	1.01505e-05	Down
DSG2	-1.54355	1.01546e-05	Down
ATP6V1C1	0.975821	1.02004e-05	NS
GLI1	-1.32443	1.02945e-05	Down
INVS	0.761483	1.04251e-05	NS
CDC42EP4	-0.797795	1.0457e-05	NS
CEP97	0.687818	1.04631e-05	NS
C6orf62	0.654037	1.06375e-05	NS
VN1R1	1.05742	1.0688e-05	Up
POLR2F	0.95197	1.07965e-05	NS
RNF227	-1.26437	1.07971e-05	Down
PRLR	-0.721527	1.08043e-05	NS
CLYBL	-1.01252	1.08047e-05	Down
SCLT1	0.947786	1.08285e-05	NS
CXCL13	2.93417	1.08435e-05	Up
APOM	-1.08545	1.08571e-05	Down
HOXA11	1.25921	1.09228e-05	Up
LRP2	2.81526	1.09689e-05	Up
NUDCD1	1.0036	1.09954e-05	Up
GAS1RR	-0.861543	1.10079e-05	NS
NR4A3	1.26752	1.10185e-05	Up
ACAD8	-1.23327	1.10526e-05	Down
OBP2A	-0.874804	1.10841e-05	NS
RABGAP1	-0.487737	1.11084e-05	NS
POU3F2	2.13541	1.11383e-05	Up
SCNN1A	-0.960988	1.11589e-05	NS
PACC1	0.927241	1.11683e-05	NS
ANGPTL6	0.680363	1.11998e-05	NS
SLC15A3	1.39391	1.12468e-05	Up
FCGR1A	1.5483	1.13489e-05	Up
SLC41A1	-0.760527	1.13518e-05	NS
ANGEL1	1.02025	1.13558e-05	Up
TDP1	0.632222	1.13646e-05	NS
TM7SF3	0.891724	1.13749e-05	NS
DLL3	1.15548	1.14292e-05	Up
ELN	-0.805971	1.15419e-05	NS
GOLGA2P5	-0.893331	1.15624e-05	NS
CXCL8	1.96824	1.15769e-05	Up
LY96	1.45252	1.16095e-05	Up
C1QB	1.88048	1.16165e-05	Up
DBF4B	0.495692	1.1725e-05	NS
DTX3L	0.823501	1.18291e-05	NS
KRT75	-2.82876	1.1859e-05	Down
GAS7	1.18456	1.18675e-05	Up
PARP9	1.12931	1.18806e-05	Up
IRX4	-2.21737	1.18907e-05	Down
ETFDH	-1.02951	1.19836e-05	Down
ARHGAP32	-0.895177	1.2008e-05	NS
DCSTAMP	2.02366	1.20249e-05	Up
TMEM60	0.592888	1.20354e-05	NS
IFNAR2	0.720086	1.20923e-05	NS
DAB1	-1.23897	1.22468e-05	Down
NXPH3	-0.599418	1.22595e-05	NS
TMEM231	0.813919	1.22606e-05	NS
DLGAP1-AS1	0.891454	1.23259e-05	NS
ZDHHC15	-1.12317	1.23638e-05	Down
CSDC2	-0.643744	1.24088e-05	NS
ACAA1	-0.796731	1.24127e-05	NS
CPEB1	1.27125	1.24536e-05	Up
GRTP1	-1.03707	1.24971e-05	Down
TGM7	-0.938264	1.2581e-05	NS
GPC1	-1.00588	1.25939e-05	Down
RNF213	0.710945	1.2629e-05	NS
PRXL2C	0.883638	1.27228e-05	NS
FAM160A1	-1.01738	1.27294e-05	Down
GPRIN3	1.35268	1.27536e-05	Up
SYT14	1.63217	1.27707e-05	Up
CLCA4	-2.23072	1.27992e-05	Down
PLEKHA7	-1.62134	1.29259e-05	Down
DRAM1	1.03411	1.29316e-05	Up
ST3GAL6	1.11862	1.29507e-05	Up
SUSD4	-2.33342	1.29815e-05	Down
MUC20	-0.906606	1.29842e-05	NS
E2F1	0.988476	1.29928e-05	NS
ADPRH	0.79136	1.29999e-05	NS
SGTB	0.996117	1.30517e-05	NS
FASN	-0.990455	1.30644e-05	NS
EXO1	1.41747	1.3072e-05	Up
ZNF394	0.599384	1.31014e-05	NS
AZGP1	-1.96871	1.31378e-05	Down
PTCH2	-0.593961	1.31562e-05	NS
HIF3A	-1.31977	1.3164e-05	Down
SLC7A6OS	0.494607	1.32642e-05	NS
RAPGEF3	-1.08696	1.33563e-05	Down
GIT2	0.635174	1.33606e-05	NS
KRT80	-2.51122	1.34555e-05	Down
RHOJ	0.972739	1.34709e-05	NS
HPCAL1	1.06463	1.35869e-05	Up
NCAPH	1.24721	1.36952e-05	Up
SLC39A13	0.558784	1.37283e-05	NS
LRRC25	0.856782	1.37622e-05	NS
PEX7	-0.741415	1.37707e-05	NS
LINC01503	-1.15414	1.38145e-05	Down
DFFB	0.908844	1.38725e-05	NS
SLC6A8	1.06407	1.38754e-05	Up
DDN	0.575781	1.38822e-05	NS
STX2	0.590912	1.3891e-05	NS
ACSS3	-1.89842	1.39888e-05	Down
PDGFRL	-1.19188	1.40555e-05	Down
PDE3B	1.17292	1.41284e-05	Up
MPP7	-1.42216	1.41552e-05	Down
MAMDC2	-1.99888	1.42553e-05	Down
SPATA18	-0.917732	1.42841e-05	NS
SEC14L4	-0.872099	1.4288e-05	NS
EPHA5	1.97885	1.42917e-05	Up
DIO3OS	-0.619838	1.43473e-05	NS
EEF1AKNMT	0.635543	1.43803e-05	NS
TSPAN13	-1.08311	1.44684e-05	Down
ANKRD22	-2.49876	1.45015e-05	Down
MAB21L3	-1.1012	1.45549e-05	Down
HTRA4	1.53005	1.45664e-05	Up
FRY	-0.890397	1.46569e-05	NS
WDR36	0.516514	1.47001e-05	NS
MECP2	0.549561	1.47652e-05	NS
LYRM4-AS1	1.20678	1.48803e-05	Up
DSTYK	0.857673	1.492e-05	NS
CCDC167	0.985213	1.49724e-05	NS
GCNT2	1.08074	1.50237e-05	Up
SLC2A13	1.22153	1.50355e-05	Up
GRAMD2A	-1.85956	1.50465e-05	Down
CAPN12	-1.08818	1.50666e-05	Down
GPAT4	0.677422	1.51457e-05	NS
CRB3	-0.966771	1.52016e-05	NS
MAP3K3	0.762945	1.52961e-05	NS
C1QC	1.46762	1.53014e-05	Up
SHC1	0.716761	1.54454e-05	NS
ANKRD35	-2.26088	1.54496e-05	Down
CYP2C18	-1.63412	1.5468e-05	Down
EVPL	-2.18612	1.55207e-05	Down
TP63	-1.19822	1.55614e-05	Down
FLOT1	0.973593	1.55701e-05	NS
HAGLR	1.09367	1.5595e-05	Up
E2F3	0.875555	1.55981e-05	NS
LOC100286922	-1.32168	1.56358e-05	Down
FAM241A	-0.540438	1.5767e-05	NS
CAVIN3	1.30426	1.57727e-05	Up
PIP4P2	1.40633	1.58276e-05	Up
PNMA2	2.25983	1.58278e-05	Up
CLVS1	-0.621173	1.58426e-05	NS
BICDL1	-0.784812	1.59202e-05	NS
GRIN2D	1.40598	1.59876e-05	Up
MAST4	-1.21595	1.59996e-05	Down
SLC2A6	1.1092	1.60787e-05	Up
RGS1	2.17325	1.60984e-05	Up
KIF20A	1.41405	1.62037e-05	Up
MINPP1	0.817416	1.62548e-05	NS
PRKD3	1.22133	1.63319e-05	Up
HSPB6	-1.55922	1.63765e-05	Down
CXADR	-1.82044	1.64075e-05	Down
FKBP5	-1.43514	1.64214e-05	Down
UMAD1	0.82809	1.65072e-05	NS
PPEF1	1.88226	1.65157e-05	Up
NSL1	0.516383	1.65501e-05	NS
MSMB	-2.39575	1.66041e-05	Down
TWNK	0.67232	1.66808e-05	NS
ZDHHC3	-0.568409	1.66881e-05	NS
CHST13	0.414057	1.67061e-05	NS
ANKFN1	-0.538228	1.68064e-05	NS
C5orf22	1.10956	1.6828e-05	Up
OLFM4	-1.55534	1.68961e-05	Down
COL7A1	-1.37359	1.69578e-05	Down
SPC25	1.41495	1.70441e-05	Up
TMX4	0.907409	1.7073e-05	NS
CUTA	0.39823	1.73113e-05	NS
HSD11B1-AS1	-1.39793	1.73228e-05	Down
LOC101928817	-1.1963	1.74606e-05	Down
KIF2C	1.06724	1.74695e-05	Up
LOC389834	1.30913	1.76361e-05	Up
CMTM1	0.531793	1.77387e-05	NS
OGFRL1	-0.918676	1.78592e-05	NS
CTSG	-1.58358	1.79228e-05	Down
CSPG4	1.79983	1.79706e-05	Up
SCLY	0.722497	1.80185e-05	NS
AEBP1	1.20678	1.80594e-05	Up
RGS9BP	-1.30422	1.80725e-05	Down
LRATD2	-0.508387	1.81054e-05	NS
CHDH	-0.862014	1.82005e-05	NS
METTL9	0.684041	1.82105e-05	NS
GLUD2	1.01439	1.8225e-05	Up
LINC01395	-0.588254	1.83382e-05	NS
CYTL1	2.15026	1.8421e-05	Up
HOXB6	1.39975	1.8421e-05	Up
HABP4	0.701424	1.85551e-05	NS
SMAGP	-1.67359	1.86363e-05	Down
DIO3	-0.58083	1.86447e-05	NS
FCGR2A	1.52535	1.86932e-05	Up
SLC6A14	-2.71284	1.87106e-05	Down
EIF2AK4	1.02696	1.87451e-05	Up
HOXD13	1.39573	1.881e-05	Up
SYT11	1.0657	1.88554e-05	Up
FADD	0.647334	1.8857e-05	NS
TMEM79	-1.91574	1.88881e-05	Down
GRIA1	-1.39541	1.88898e-05	Down
MAD2L1BP	0.822149	1.88912e-05	NS
NRARP	-1.33319	1.89416e-05	Down
SEMA4G	-1.2729	1.91137e-05	Down
SLC26A9	-2.22355	1.91429e-05	Down
PGAP2	-0.886418	1.9186e-05	NS
DSG1	-2.90793	1.92207e-05	Down
FARP2	0.645301	1.92795e-05	NS
LAIR2	1.59101	1.93616e-05	Up
KIF6	0.814612	1.93764e-05	NS
XKRX	-1.66831	1.94019e-05	Down
ID4	-0.854548	1.95692e-05	NS
OTUD7B	0.840457	1.95723e-05	NS
ITPKB	0.844435	1.96035e-05	NS
TMEM40	-1.95478	1.96445e-05	Down
GATA3-AS1	-0.891596	1.97502e-05	NS
PGRMC2	-0.623309	1.97739e-05	NS
GADD45G	-1.17489	1.98327e-05	Down
SEZ6L2	1.14496	1.98656e-05	Up
SPATA6L	-1.02223	2.00282e-05	Down
KIF26B	0.890552	2.00358e-05	NS
ABHD6	-0.732586	2.00854e-05	NS
HRK	1.50006	2.01746e-05	Up
TAF1A	1.2495	2.02573e-05	Up
C6orf132	-1.60806	2.02637e-05	Down
SH2D3A	-0.905382	2.06033e-05	NS
PTGER3	-0.911927	2.07772e-05	NS
MGST2	-1.06655	2.08081e-05	Down
TENM4	-1.65243	2.08211e-05	Down
EPM2A	0.574573	2.09623e-05	NS
CKLF	0.662104	2.10392e-05	NS
FCER1A	-2.15617	2.10393e-05	Down
USP11	0.742631	2.10475e-05	NS
CHEK1	0.866647	2.11409e-05	NS
DESI2	0.524232	2.11472e-05	NS
TPTE2P6	1.57195	2.11535e-05	Up
PLCB2	0.576503	2.12641e-05	NS
PWP1	0.539194	2.13883e-05	NS
FOXRED2	0.612221	2.14348e-05	NS
SMARCB1	0.779044	2.16043e-05	NS
MS4A4A	1.44	2.16181e-05	Up
LINC00513	1.00906	2.16321e-05	Up
SRGAP1	0.991816	2.17867e-05	NS
FN1	0.930465	2.18374e-05	NS
SAPCD2	-0.996647	2.19173e-05	NS
IGF2BP3	1.54886	2.19664e-05	Up
IP6K2	-0.77384	2.19753e-05	NS
LRR1	0.473844	2.19795e-05	NS
NGEF	-1.72655	2.21094e-05	Down
LIMK2	-0.725453	2.21992e-05	NS
ACVR2A	-0.705992	2.22299e-05	NS
CHMP4C	-2.2761	2.23454e-05	Down
MIR570HG	-1.14673	2.2412e-05	Down
TMEM97	-1.10248	2.24298e-05	Down
KLHL15	0.691918	2.24481e-05	NS
FKBP14	0.809341	2.2506e-05	NS
KIRREL1	0.861026	2.25071e-05	NS
ALDH1L2	0.860225	2.25988e-05	NS
MMP10	2.37015	2.27264e-05	Up
ENPP3	-0.724666	2.28029e-05	NS
SULT2B1	-2.24473	2.28191e-05	Down
KLF5	-1.65395	2.2964e-05	Down
AZIN2	0.688202	2.29663e-05	NS
SDC1	-1.9048	2.29681e-05	Down
PKIG	0.758165	2.29687e-05	NS
CRTAC1	1.81469	2.29721e-05	Up
CPPED1	0.728477	2.30146e-05	NS
LOC374443	0.996938	2.30644e-05	NS
BPGM	0.756692	2.30749e-05	NS
CLDN7	-1.13918	2.31626e-05	Down
SERTAD4	-1.63522	2.34049e-05	Down
C14orf119	0.543162	2.36165e-05	NS
ZNF185	-1.59146	2.37395e-05	Down
HOPX	-1.69276	2.37408e-05	Down
USP51	1.12467	2.3856e-05	Up
FRK	-1.09664	2.38824e-05	Down
NYNRIN	-1.20202	2.3962e-05	Down
RBM12B	0.534483	2.40342e-05	NS
PDHA1	-0.774664	2.40493e-05	NS
MSANTD3	0.623201	2.40812e-05	NS
TDO2	2.0476	2.40849e-05	Up
SCN3A	-0.967105	2.42099e-05	NS
SERPINA12	-2.2451	2.42537e-05	Down
EBF2	-0.896871	2.42991e-05	NS
ZHX1-C8orf76	0.861356	2.43613e-05	NS
SP2-AS1	1.53911	2.4363e-05	Up
KRTAP13-1	-1.27999	2.44827e-05	Down
EDA	-0.53532	2.47377e-05	NS
SKA3	1.12612	2.48569e-05	Up
SMAD1	-1.08575	2.49402e-05	Down
ZNF792	0.864105	2.49777e-05	NS
CD300LG	-1.15645	2.50358e-05	Down
ZNF678	0.698898	2.5101e-05	NS
GLI2	-0.584781	2.51365e-05	NS
FAM118B	0.612901	2.51473e-05	NS
PPP1R14A	-1.60131	2.52343e-05	Down
PIGK	0.698092	2.52923e-05	NS
LRRC18	-0.653225	2.53179e-05	NS
LINC01549	-0.830428	2.53206e-05	NS
ZDHHC13	-0.82179	2.5323e-05	NS
C22orf23	0.57899	2.53258e-05	NS
FAM102B	0.428316	2.5365e-05	NS
FUT8-AS1	0.564023	2.54513e-05	NS
LRRC1	-0.935265	2.57544e-05	NS
ERCC6L	0.969983	2.59805e-05	NS
FAM124A	0.616864	2.60245e-05	NS
C2	1.5833	2.61129e-05	Up
[truncated: 6,003 more rows]

## Sheet: DEGs based on GSE46517
Gene name	logFC	pValue	Direction
MARCKSL1	2.11278	1.32047e-12	Up
BARD1	-1.72025	4.62938e-12	Down
CTSB	1.59003	5.35437e-12	Up
PRAME	4.3062	5.8243e-12	Up
PMEL	2.3436	2.76241e-11	Up
CERS6	-1.15471	1.05067e-10	Down
DLG5	-1.30178	1.2524e-10	Down
SNX10	3.43836	1.78448e-10	Up
CYP3A7-CYP3A51P	-1.44757	4.08938e-10	Down
PTPN21	-1.16876	5.68599e-10	Down
PTPN3	-1.13771	6.82889e-10	Down
FGFR2	-1.66432	7.47086e-10	Down
GMPR	2.88794	8.67439e-10	Up
LEF1	1.96479	8.92296e-10	Up
RGS1	3.27936	1.06731e-09	Up
LRP4	-1.39721	1.08996e-09	Down
ARPC1B	1.26984	1.20983e-09	Up
PAWR	-1.00218	1.41169e-09	Down
PLEKHA1	-1.38076	2.32393e-09	Down
FHL1	-1.76482	2.35938e-09	Down
IL37	-3.11054	3.20392e-09	Down
PLLP	-1.80451	3.95472e-09	Down
TPM2	-2.29448	4.21657e-09	Down
ABHD6	-1.03968	4.52175e-09	Down
S100A1	3.71418	4.81803e-09	Up
EDNRB	2.80264	5.37704e-09	Up
GJB1	2.25223	6.13927e-09	Up
SOX10	2.29314	6.17459e-09	Up
SH3GLB2	-1.49542	6.23645e-09	Down
PIK3CB	-0.783852	6.62147e-09	NS
BMP2	-1.20229	7.38298e-09	Down
WIF1	-2.35996	7.44617e-09	Down
PAMR1	-1.93076	8.26426e-09	Down
DNAJB4	-1.08367	8.43521e-09	Down
NEBL	-1.00045	1.03286e-08	Down
TACC2	-1.94581	1.05545e-08	Down
ADH1B	-1.73863	1.08797e-08	Down
CHP2	-2.80617	1.17782e-08	Down
LRRC17	-0.955288	1.28359e-08	NS
HLF	-1.5499	1.43185e-08	Down
ACP5	1.44924	1.47863e-08	Up
TSPAN8	-1.19279	1.579e-08	Down
DUSP4	2.51291	1.68254e-08	Up
GPR143	2.48173	1.88281e-08	Up
TPM1	-1.00972	1.89248e-08	Down
PBX3	-1.34501	2.131e-08	Down
RUNX3	1.27773	2.24812e-08	Up
SAT1	1.35913	2.26167e-08	Up
LIMD2	1.90456	2.44358e-08	Up
CYP3A5	-1.40292	2.56419e-08	Down
SERPINE2	3.01418	2.58024e-08	Up
MORC4	-0.859556	2.64505e-08	NS
SLC38A2	-1.16931	2.67345e-08	Down
MLPH	1.8786	2.84351e-08	Up
EML1	-1.11554	3.34715e-08	Down
NPY1R	-2.13239	3.50094e-08	Down
MLANA	2.25186	3.59599e-08	Up
ALOXE3	-1.33422	3.76439e-08	Down
EMP3	1.25516	3.79823e-08	Up
TMEM43	-0.8708	4.10718e-08	NS
IFI16	1.2825	4.18717e-08	Up
TUBB4A	2.13924	4.4671e-08	Up
CTSZ	1.42334	4.87805e-08	Up
INPP4B	1.68549	4.88471e-08	Up
TMEM254	-1.38452	5.11657e-08	Down
GATM	-2.0305	5.43961e-08	Down
ETV5	2.17427	5.86689e-08	Up
TYR	2.47595	5.88284e-08	Up
CLCN7	1.08638	6.22942e-08	Up
MIA	3.12763	6.44048e-08	Up
PARD3	-1.3044	7.0804e-08	Down
SOWAHC	-1.25256	7.30717e-08	Down
ALDH3A2	-1.54671	7.68497e-08	Down
CYP2J2	-0.860624	7.76885e-08	NS
TGFBR3	-1.31575	7.88088e-08	Down
FAM234B	-1.0275	8.36654e-08	Down
MAN2B1	0.956821	8.60738e-08	NS
PLD1	-0.917182	9.05351e-08	NS
BLMH	-1.39294	9.82276e-08	Down
PPP1CB	-1.25068	1.00095e-07	Down
CHST11	1.5553	1.01984e-07	Up
DENND4C	-1.04452	1.06619e-07	Down
TRIB2	2.06406	1.09158e-07	Up
LRRC8D	1.14806	1.1212e-07	Up
PRRC1	1.01493	1.12233e-07	Up
SRM	1.06663	1.13235e-07	Up
FBXO21	-0.795255	1.15472e-07	NS
OPN3	1.18046	1.17191e-07	Up
EMX2	-1.54951	1.24024e-07	Down
SGCG	-1.24702	1.2761e-07	Down
GAN	-1.96328	1.31245e-07	Down
PHKB	-0.757158	1.34838e-07	NS
MTMR11	-0.906821	1.36486e-07	NS
SLC47A1	-1.1078	1.372e-07	Down
DNMBP	-0.762905	1.39285e-07	NS
SCEL	-2.74702	1.40683e-07	Down
MMP17	1.55745	1.44316e-07	Up
LIMCH1	-1.06284	1.48656e-07	Down
PSMB10	1.23883	1.49865e-07	Up
CAT	-0.906844	1.51954e-07	NS
CXCL9	3.50115	1.58192e-07	Up
NFKBIE	1.29501	1.60149e-07	Up
PDZD2	-2.06948	1.70395e-07	Down
PAIP2B	-1.5459	1.75985e-07	Down
HOOK2	-1.31608	1.8553e-07	Down
GYPC	1.24943	1.97354e-07	Up
ZIC1	2.27485	2.0479e-07	Up
SERHL2	-1.55153	2.06431e-07	Down
CLDN1	-1.47279	2.0877e-07	Down
BIRC7	3.15953	2.21933e-07	Up
TNFRSF21	1.31073	2.34803e-07	Up
OGN	-2.20413	2.37758e-07	Down
LSAMP	1.83693	2.39553e-07	Up
C3orf52	-1.72111	2.39968e-07	Down
CDHR1	-1.54739	2.66837e-07	Down
POU2F3	-1.72559	2.6922e-07	Down
ARNT2	2.0189	2.86971e-07	Up
ARHGEF5	-1.48164	2.87616e-07	Down
TRIB1	1.57871	2.95203e-07	Up
MC1R	1.05413	2.98809e-07	Up
MMP9	1.93148	3.0694e-07	Up
FLNC	-1.07836	3.13982e-07	Down
MAOA	-1.52456	3.15235e-07	Down
MYOF	-1.05876	3.33594e-07	Down
MATN4	-1.55099	3.36569e-07	Down
FXYD5	1.1284	3.45411e-07	Up
RHOT1	-0.97929	3.56657e-07	NS
KLK1	-1.65264	3.64907e-07	Down
PDGFC	-1.26123	3.71936e-07	Down
SERPINB4	3.56175	4.11631e-07	Up
AKR1B10	2.21516	4.14404e-07	Up
RNASE4	-1.33455	4.38485e-07	Down
ATG2B	-1.28209	4.50819e-07	Down
PLEKHO2	0.84158	4.63843e-07	NS
NEDD4	-0.800027	4.8477e-07	NS
ELL3	-0.754039	4.87334e-07	NS
AFF1	-0.619784	4.91116e-07	NS
MRTFB	-0.896742	4.94452e-07	NS
RENBP	2.34068	4.94542e-07	Up
TMCC2	1.25256	5.1163e-07	Up
DES	-2.02657	5.20251e-07	Down
ERBB2	-1.09897	5.2801e-07	Down
NFIB	-1.43028	5.28052e-07	Down
LUZP1	1.54747	5.30323e-07	Up
CST7	1.41084	5.37129e-07	Up
SDCBP	1.42582	5.37464e-07	Up
FBXW7	-1.77996	5.45524e-07	Down
VCL	-0.843137	5.67871e-07	NS
TUFT1	-1.48202	6.0511e-07	Down
PLAGL1	-1.26957	6.35223e-07	Down
OSBPL2	-0.90835	6.70128e-07	NS
PLOD3	1.44628	6.80851e-07	Up
CLDN8	-1.13581	6.87734e-07	Down
TAF10	0.785368	6.99793e-07	NS
ATP6V0E2	1.46252	7.1544e-07	Up
LGALS3BP	1.3325	7.20465e-07	Up
KCNJ2	-1.69792	7.21936e-07	Down
CD248	-1.01438	7.43605e-07	Down
CDKN2A	1.57088	7.4854e-07	Up
FCGR1B	1.14735	7.50663e-07	Up
S100A9	3.29384	7.55686e-07	Up
DOCK1	-0.62031	7.7162e-07	NS
PER3	-1.12332	8.02894e-07	Down
TNC	2.03643	8.181e-07	Up
C12orf29	-0.852228	8.34178e-07	NS
PLAT	1.86678	8.35915e-07	Up
EMP2	-1.26115	8.48643e-07	Down
PPP3CA	-0.974407	8.58629e-07	NS
TPPP	-1.1773	8.93698e-07	Down
MITF	1.59638	9.61031e-07	Up
EXPH5	-1.53491	1.00412e-06	Down
P2RX7	1.0446	1.01537e-06	Up
S100A8	3.40041	1.02453e-06	Up
TPP1	0.92486	1.02855e-06	NS
BSPRY	-0.84094	1.03019e-06	NS
FCMR	2.02312	1.04348e-06	Up
BACE2	1.34146	1.04442e-06	Up
NAB1	-0.752992	1.06858e-06	NS
PTPN13	-1.40121	1.06998e-06	Down
MYO5A	1.52834	1.07873e-06	Up
SPATA20	1.04157	1.07907e-06	Up
PGS1	0.753934	1.09959e-06	NS
COBL	-1.75688	1.12632e-06	Down
CMTM6	-0.922151	1.13287e-06	NS
UBAC1	-0.849581	1.1366e-06	NS
ALCAM	-1.53209	1.21991e-06	Down
EGR3	-1.58207	1.22872e-06	Down
IFI6	2.1015	1.25178e-06	Up
CRYBG3	-0.985936	1.26924e-06	NS
LRBA	-0.556183	1.33861e-06	NS
SESN1	-0.779963	1.3625e-06	NS
RETREG1	-0.893171	1.41774e-06	NS
ATP2C2	-1.10601	1.43453e-06	Down
PRDM13	1.05934	1.44113e-06	Up
GPM6B	1.69489	1.46539e-06	Up
DEGS1	-1.36618	1.5235e-06	Down
ICAM1	0.782596	1.53159e-06	NS
FOSL1	1.59489	1.5538e-06	Up
LRPAP1	1.09147	1.56034e-06	Up
RABGAP1	-0.858332	1.56676e-06	NS
CES1	-1.27328	1.6831e-06	Down
IL20RA	-1.19772	1.68448e-06	Down
SUN1	-0.860439	1.70768e-06	NS
TMEM204	0.891828	1.72617e-06	NS
SIGIRR	1.1279	1.72959e-06	Up
HBB	-1.68419	1.73826e-06	Down
CAND2	0.905992	1.75136e-06	NS
BAMBI	1.94788	1.76587e-06	Up
CASQ2	-1.27051	1.79692e-06	Down
PCOLCE2	-1.45556	1.81057e-06	Down
S100A7	3.67185	1.88807e-06	Up
JAG1	-0.914826	1.91436e-06	NS
ITSN1	-0.636087	1.91926e-06	NS
FAM189A1	1.11477	1.92964e-06	Up
EPB41L4B	-0.801427	1.96441e-06	NS
IL6	1.12641	1.9891e-06	Up
NUAK1	-1.28253	2.00213e-06	Down
OR7E156P	1.69858	2.02308e-06	Up
MAP1B	-1.13729	2.0763e-06	Down
BAIAP2	-0.64495	2.07988e-06	NS
ARHGAP29	-1.08104	2.11537e-06	Down
PLPP2	-1.23643	2.15383e-06	Down
SDC3	2.02459	2.15559e-06	Up
GSTA3	-1.3704	2.29141e-06	Down
TMED1	1.16314	2.3162e-06	Up
CYP4B1	-2.39511	2.41097e-06	Down
ACTG2	-2.31719	2.48498e-06	Down
DAAM1	-1.35858	2.58274e-06	Down
PAFAH1B3	1.00117	2.70039e-06	Up
GRPR	1.166	2.75992e-06	Up
LAMB4	-1.09955	2.88887e-06	Down
PSEN1	-0.613968	2.97868e-06	NS
RXRA	-1.01729	2.98207e-06	Down
GSK3B	0.706731	3.01906e-06	NS
SELE	1.00531	3.17363e-06	Up
CD63	0.885567	3.25843e-06	NS
SLC16A10	-0.952891	3.26024e-06	NS
TENT4A	-0.685717	3.26748e-06	NS
REG1A	1.21709	3.28726e-06	Up
TET3	-0.718432	3.30331e-06	NS
HSD17B14	1.04648	3.32768e-06	Up
TRPV6	-1.21506	3.43081e-06	Down
SGPL1	-0.666857	3.5823e-06	NS
FERMT2	-0.851513	3.65039e-06	NS
PLN	-1.4055	3.67263e-06	Down
TGFBI	-1.3529	3.74635e-06	Down
RTN4	-0.796383	3.87892e-06	NS
BRD1	-0.780425	3.92703e-06	NS
CPNE7	1.14439	3.93503e-06	Up
G6PC3	0.923316	4.07709e-06	NS
SOX4	1.01236	4.09509e-06	Up
CCL5	2.37824	4.1235e-06	Up
ADGRE5	0.78616	4.13604e-06	NS
PHYHIP	-2.06234	4.22564e-06	Down
GIPC2	-1.58978	4.49731e-06	Down
GNPDA1	0.701584	4.63767e-06	NS
INPP5A	-0.846627	4.66003e-06	NS
ATP6V1F	0.520788	4.67959e-06	NS
UBR4	-1.06531	4.77904e-06	Down
RGS20	2.17765	4.82151e-06	Up
MMP28	-1.83861	4.82986e-06	Down
DHCR24	-1.80282	4.87749e-06	Down
WDR47	-1.09198	4.90978e-06	Down
IL18	-1.71836	5.05556e-06	Down
LOX	-0.82729	5.07651e-06	NS
EPHX2	-1.86006	5.09546e-06	Down
CTSO	0.716446	5.09787e-06	NS
OR2W1	1.32506	5.1513e-06	Up
KCND3	-0.692399	5.17381e-06	NS
PLCH2	-1.40126	5.25547e-06	Down
C19orf53	0.552071	5.27063e-06	NS
CXADR	-2.18278	5.50162e-06	Down
SEPTIN10	-0.971935	5.6522e-06	NS
CCL18	2.38232	6.01008e-06	Up
ZBTB16	-1.50511	6.01421e-06	Down
HMGCR	-1.52242	6.12326e-06	Down
ZSCAN18	-1.52912	6.24736e-06	Down
ZSCAN32	0.558691	6.39515e-06	NS
NME4	0.903242	6.43806e-06	NS
FTL	0.591623	6.46473e-06	NS
TRPV2	1.40594	6.72006e-06	Up
ELOVL4	-2.58042	6.76405e-06	Down
PTPRM	1.11697	6.89292e-06	Up
GNAI3	-0.917135	6.97718e-06	NS
EGFR	-1.15382	7.26958e-06	Down
ADAMDEC1	2.2468	7.44661e-06	Up
VPS13D	-0.686276	7.51393e-06	NS
FOLR1	1.05253	7.54517e-06	Up
PAQR4	0.791909	7.62433e-06	NS
CYBA	1.10856	7.72919e-06	Up
VPS26A	-0.886607	7.81191e-06	NS
MYO10	1.33567	7.85437e-06	Up
MMP11	0.950717	7.9016e-06	NS
C2CD2	-1.09423	7.92103e-06	Down
AUTS2	-1.01432	7.94955e-06	Down
PSEN2	1.20244	7.98875e-06	Up
MAGED2	0.947557	8.04551e-06	NS
MYLK	-1.74526	8.06656e-06	Down
COL4A5	-1.76973	8.0937e-06	Down
FLOT1	0.7735	8.22523e-06	NS
AQP5	-0.997649	8.37474e-06	NS
GAS2L1	-0.718935	8.45407e-06	NS
WBP1L	-0.689991	8.47975e-06	NS
LPXN	1.21056	8.73333e-06	Up
AQP9	-2.32827	8.73334e-06	Down
C1orf68	-1.57683	8.95409e-06	Down
CAPNS1	0.521767	8.98448e-06	NS
C11orf24	1.07024	9.16655e-06	Up
CTXND1	1.26453	9.20628e-06	Up
EFNA5	-0.591203	9.24807e-06	NS
PIK3CD	1.00378	9.25862e-06	Up
C2	1.58758	9.26485e-06	Up
CD2	1.78043	9.2781e-06	Up
ALDH1A3	1.9744	9.32015e-06	Up
AADAC	-1.21791	9.32152e-06	Down
CPM	-1.11304	9.67571e-06	Down
MAN2A1	-0.91438	9.9746e-06	NS
ELN	-1.43952	1.01288e-05	Down
SERPINB2	-1.39361	1.01562e-05	Down
EIF4EBP1	1.09411	1.03293e-05	Up
DPP3	0.548097	1.0364e-05	NS
DMD	-0.691188	1.04752e-05	NS
KRT6A	2.15446	1.05055e-05	Up
PGAP6	1.01245	1.05575e-05	Up
OSBP	-0.577528	1.06384e-05	NS
GREM2	-1.5167	1.08492e-05	Down
HEY1	1.42408	1.09303e-05	Up
DDAH1	-1.265	1.10121e-05	Down
PITPNC1	0.610001	1.10635e-05	NS
C1orf116	-2.05669	1.13137e-05	Down
SCNN1B	-1.33156	1.15546e-05	Down
IL15	0.540405	1.16769e-05	NS
MIF	0.746586	1.20522e-05	NS
CHRNB2	1.32525	1.20977e-05	Up
TOB1	-0.942739	1.21298e-05	NS
TMEM140	0.966998	1.21399e-05	NS
FBLN1	-1.53589	1.21531e-05	Down
GPBP1L1	-0.583403	1.23207e-05	NS
IFI27	1.98643	1.24453e-05	Up
CHRDL1	-1.43517	1.24785e-05	Down
RAB14	-0.656165	1.26018e-05	NS
ELOVL6	-1.02461	1.269e-05	Down
GAPDHS	2.12973	1.279e-05	Up
DSG2	-1.17582	1.30142e-05	Down
SGMS1	-1.4279	1.30654e-05	Down
F2RL3	1.15302	1.32447e-05	Up
PAM	-0.943468	1.32474e-05	NS
DDB2	-0.708428	1.35794e-05	NS
CXCL10	2.37138	1.35882e-05	Up
LINC00302	-1.76708	1.37314e-05	Down
LZTS1	1.36811	1.40654e-05	Up
PTPN14	-0.71103	1.40673e-05	NS
PAK6	-1.13057	1.40831e-05	Down
CXCL11	1.96689	1.44149e-05	Up
LGALS8	-0.549184	1.45465e-05	NS
PTPN18	0.619575	1.48648e-05	NS
IPPK	-0.922168	1.50641e-05	NS
TBCB	0.565383	1.51433e-05	NS
QPCT	1.56679	1.55383e-05	Up
STXBP1	1.61133	1.57131e-05	Up
LYVE1	-1.56327	1.61564e-05	Down
HDHD3	-0.658107	1.62806e-05	NS
LMBRD1	-0.554269	1.64026e-05	NS
NANS	0.658063	1.70616e-05	NS
AMMECR1	-0.957319	1.71761e-05	NS
ANP32A	0.730671	1.76152e-05	NS
EREG	-1.34014	1.77642e-05	Down
ZFPM2	-1.03995	1.81203e-05	Down
ST3GAL5	0.972842	1.84974e-05	NS
TMEM41B	-0.511623	1.90953e-05	NS
NFATC3	-0.642338	1.91493e-05	NS
BTAF1	-0.888574	1.95567e-05	NS
SLAMF7	1.86227	1.96004e-05	Up
CMAHP	-1.04544	1.96285e-05	Down
TM2D3	-0.687359	1.96319e-05	NS
CRY2	-0.790572	1.96864e-05	NS
GATA3	-1.91531	1.97332e-05	Down
CD3G	1.37956	1.9847e-05	Up
GALNT1	-0.620091	2.10876e-05	NS
TLE4	-1.04846	2.11115e-05	Down
ARHGEF10	-0.663272	2.12122e-05	NS
SLC30A1	-1.06065	2.12196e-05	Down
MEGF6	-0.980072	2.12642e-05	NS
GPSM3	0.99799	2.1538e-05	NS
COBLL1	-0.49618	2.15405e-05	NS
RAB3B	-0.624269	2.15665e-05	NS
PPP1R13L	-1.3226	2.18779e-05	Down
AOX1	-1.01892	2.19679e-05	Down
RTN3	-0.736633	2.20879e-05	NS
MED6	-0.69044	2.21999e-05	NS
SIAH2	-1.54037	2.23797e-05	Down
TNIP2	0.460211	2.25462e-05	NS
RTP4	1.1916	2.25741e-05	Up
PGAP4	-0.653337	2.26373e-05	NS
ANK3	-1.12884	2.26417e-05	Down
PPP1R11	0.614049	2.43585e-05	NS
NEDD9	0.814548	2.43667e-05	NS
CHST10	0.597643	2.46652e-05	NS
AMPD3	-0.719736	2.50271e-05	NS
TRAK1	-0.656617	2.52398e-05	NS
MOK	1.36408	2.52817e-05	Up
MYL9	-1.49896	2.57863e-05	Down
IRF4	0.95837	2.64146e-05	NS
ZNF395	-1.02804	2.68343e-05	Down
ITGAX	1.38313	2.7223e-05	Up
ASS1	-1.7797	2.72425e-05	Down
BCL11A	-1.13527	2.83331e-05	Down
PTGER3	-0.486049	2.83957e-05	NS
S100B	2.79416	2.87824e-05	Up
PDGFRL	-2.42758	2.89762e-05	Down
PID1	-1.78193	2.92569e-05	Down
LAG3	1.1373	2.9305e-05	Up
REPIN1	0.472018	2.96225e-05	NS
LARP4B	-0.447091	2.97035e-05	NS
RORA	-1.90317	2.97515e-05	Down
RANGRF	0.582054	2.9813e-05	NS
MSRB2	0.857337	2.99707e-05	NS
TRAF1	0.689962	3.00332e-05	NS
RAP2B	0.636073	3.03411e-05	NS
MAP3K11	0.685854	3.03529e-05	NS
ACP2	0.598759	3.06098e-05	NS
KDM4C	-0.669906	3.07033e-05	NS
PTGFR	-1.10568	3.09989e-05	Down
GNS	0.578508	3.10561e-05	NS
KLF10	-0.925295	3.1585e-05	NS
AKTIP	-0.72152	3.16282e-05	NS
CDC42EP3	0.935187	3.24352e-05	NS
ZFYVE21	-0.7914	3.29708e-05	NS
AKT1	0.675251	3.33263e-05	NS
HMOX2	0.500354	3.33719e-05	NS
EFEMP1	-1.35536	3.34197e-05	Down
MTCH1	-0.548521	3.35736e-05	NS
CYP39A1	-1.58935	3.41608e-05	Down
SERPINB1	0.84801	3.43088e-05	NS
ULK1	-0.853526	3.47749e-05	NS
TFPT	0.723068	3.52264e-05	NS
GYG2	1.40443	3.54579e-05	Up
SLC16A4	1.94844	3.58102e-05	Up
IL12RB2	0.71975	3.58965e-05	NS
STARD5	-0.951565	3.59215e-05	NS
RRM1	-0.796532	3.74048e-05	NS
INAVA	-1.27727	3.7445e-05	Down
DKK2	-1.49628	3.74602e-05	Down
PLXNA3	-0.484106	3.76983e-05	NS
PIAS1	-0.499195	3.87573e-05	NS
B4GALT5	0.818747	3.90003e-05	NS
PLAC1	0.73295	3.90791e-05	NS
PLPPR4	1.86495	3.91365e-05	Up
DYSF	0.719051	3.92638e-05	NS
SLC45A2	1.06497	3.99168e-05	Up
CHCHD3	0.838923	4.06942e-05	NS
TNNT1	-2.20064	4.10097e-05	Down
SLIT3	-0.744841	4.10918e-05	NS
MARCHF5	-0.570755	4.11014e-05	NS
KRT7	-1.44286	4.11306e-05	Down
SOX13	1.23315	4.1241e-05	Up
ZNHIT1	0.71686	4.1266e-05	NS
CCR1	0.806551	4.18254e-05	NS
PLXNC1	1.57028	4.18459e-05	Up
ABHD5	-0.89861	4.2214e-05	NS
FRMD4A	-0.930576	4.22224e-05	NS
ITPKA	1.35764	4.24652e-05	Up
CTSV	-1.41018	4.2926e-05	Down
TPRA1	-0.771729	4.3313e-05	NS
GPLD1	-0.579424	4.33226e-05	NS
PHLDA1	1.12147	4.38402e-05	Up
SDC4	-1.14443	4.44506e-05	Down
SMPDL3A	-1.13857	4.4604e-05	Down
TYRP1	1.3369	4.48291e-05	Up
SNCA	1.11257	4.55952e-05	Up
SORD	-1.0604	4.58867e-05	Down
SLAMF8	1.1987	4.60004e-05	Up
SCO2	0.649349	4.60294e-05	NS
SLC18A2	-0.98184	4.66978e-05	NS
QPRT	1.6303	4.72246e-05	Up
CCL4	1.49498	4.79729e-05	Up
EPHB3	-0.707515	4.80297e-05	NS
CAVIN3	0.837961	4.8845e-05	NS
BST2	1.81056	4.91183e-05	Up
FBXO28	-0.719841	4.96729e-05	NS
SFTPD	-1.42256	5.02184e-05	Down
SNRPC	0.701718	5.04348e-05	NS
APOE	1.15517	5.04533e-05	Up
RBM19	0.542525	5.04547e-05	NS
LONP1	0.531577	5.06966e-05	NS
CYBC1	0.588135	5.13028e-05	NS
RPS6KA4	0.814946	5.13397e-05	NS
CRTAC1	2.21823	5.14323e-05	Up
PPP2R3A	-0.88733	5.17241e-05	NS
MAD1L1	1.23262	5.1824e-05	Up
SNHG17	0.999188	5.18881e-05	NS
CCT4	-0.856139	5.19618e-05	NS
EHD2	-0.716265	5.22108e-05	NS
CYTL1	1.61636	5.25487e-05	Up
TENT5A	-0.565056	5.28312e-05	NS
RIPOR2	0.876122	5.28512e-05	NS
TNNC1	-0.963933	5.32987e-05	NS
BCL2A1	1.39218	5.35441e-05	Up
BET1L	-0.572	5.5787e-05	NS
CD160	0.789003	5.60609e-05	NS
IL1RL2	-0.840925	5.60701e-05	NS
CCL27	-2.25217	5.62757e-05	Down
CGGBP1	0.455678	5.64041e-05	NS
AHCYL1	-0.511296	5.66405e-05	NS
TP53AIP1	-0.795902	5.6739e-05	NS
PDLIM2	-0.987848	5.74086e-05	NS
MAP3K6	-0.871377	5.81102e-05	NS
TMEM147	0.536061	5.82257e-05	NS
SNRNP25	0.612481	5.95182e-05	NS
MKRN1	-0.506377	5.97955e-05	NS
EXOSC4	0.539587	6.04903e-05	NS
TNS4	-1.1629	6.15259e-05	Down
TMEM30B	-0.955608	6.15743e-05	NS
PKN1	0.852934	6.19619e-05	NS
BUD23	0.530771	6.26593e-05	NS
RAB27A	1.03044	6.26675e-05	Up
DSTN	-0.607114	6.33621e-05	NS
SCD	1.23767	6.35074e-05	Up
DCPS	0.485191	6.45405e-05	NS
BBIP1	-0.664841	6.45597e-05	NS
LGI2	1.10359	6.45859e-05	Up
TNFSF9	0.704515	6.46082e-05	NS
GSE1	-0.818147	6.4659e-05	NS
TYMP	1.13957	6.51569e-05	Up
REG1B	-0.914657	6.55132e-05	NS
LRIG1	-1.72388	6.64211e-05	Down
SLC5A4	-0.597944	6.65645e-05	NS
MYO6	-0.930217	6.67526e-05	NS
CCDC92	0.58984	6.68253e-05	NS
CLIP4	-1.20667	6.69631e-05	Down
KRT23	-2.08059	6.70663e-05	Down
NIPA2	0.536247	6.71859e-05	NS
VIPR1	-0.889007	6.7979e-05	NS
KCNK7	-1.57836	6.87484e-05	Down
RAB7A	0.602354	6.91663e-05	NS
CST4	0.602269	6.91683e-05	NS
IDE	-0.955656	7.06282e-05	NS
NRIP3	0.717842	7.09009e-05	NS
PTTG1IP	0.712393	7.13282e-05	NS
CDC14A	0.488099	7.32343e-05	NS
TNFRSF25	-0.842173	7.38362e-05	NS
RAB21	-0.758607	7.4039e-05	NS
DHCR7	-1.76578	7.44433e-05	Down
OGA	-0.604708	7.49197e-05	NS
TLCD3A	-1.10256	7.59121e-05	Down
UPP1	1.68222	7.69601e-05	Up
FAT2	-1.30432	7.85617e-05	Down
ALX1	1.73054	7.89143e-05	Up
CAPN9	0.51761	7.92419e-05	NS
ISYNA1	0.929816	8.02581e-05	NS
CNN1	-2.17795	8.09622e-05	Down
MTMR14	0.466999	8.157e-05	NS
AEN	1.15326	8.21991e-05	Up
NES	0.967026	8.47177e-05	NS
SPRY4	1.36938	8.47636e-05	Up
KAT6A	-0.489123	8.49918e-05	NS
CTSS	1.2906	8.50763e-05	Up
CD101	0.983387	8.52736e-05	NS
GDI2	-0.822825	8.60865e-05	NS
CD207	-1.18901	8.60977e-05	Down
NUBP1	0.583573	8.62254e-05	NS
IL7R	1.66955	8.66579e-05	Up
MYH11	-2.75093	8.74537e-05	Down
RNF38	-0.588646	8.97169e-05	NS
ARMH3	-0.62875	9.05253e-05	NS
ESRP1	-0.767661	9.11954e-05	NS
CXCR4	1.42569	9.12949e-05	Up
CRBN	-0.767627	9.14574e-05	NS
TGIF2	0.588745	9.17874e-05	NS
COLGALT2	0.782733	9.18463e-05	NS
ID4	-0.755778	9.18844e-05	NS
RBM7	-0.670951	9.21625e-05	NS
APBA2	1.24708	9.37369e-05	Up
WASF2	-0.640361	9.37875e-05	NS
EXOSC7	-0.439999	9.45582e-05	NS
REEP1	-0.630482	9.56931e-05	NS
ARPC3	0.549596	9.59676e-05	NS
MSRA	0.515274	9.68586e-05	NS
SPOCK2	1.05414	9.70724e-05	Up
ZDHHC3	-0.481545	9.76414e-05	NS
GDF11	0.928269	9.83744e-05	NS
IGFBP6	-1.11265	0.00010021	Down
NRDC	-0.572311	0.00010215	NS
TNNI3	0.852476	0.000103644	NS
RAF1	-0.409204	0.000104115	NS
MEIS1	-0.604018	0.000104338	NS
PPP3CB	-0.58229	0.000104705	NS
RLBP1	0.638912	0.000105159	NS
IGFBP3	-0.902098	0.000106074	NS
ABHD17B	-0.854735	0.000107242	NS
F3	-1.64408	0.000107389	Down
SYBU	-0.921013	0.000107562	NS
IRF6	-1.32782	0.000109176	Down
PDLIM5	-0.463948	0.000109756	NS
NCOA4	-0.664684	0.000109878	NS
CIB1	0.524258	0.000110117	NS
RNF144A	1.30403	0.00011042	Up
EFS	-1.00744	0.000113441	Down
ECM2	-1.18741	0.000114314	Down
C1orf50	0.507992	0.000114766	NS
MSC	1.22034	0.000115235	Up
WNT4	-1.47322	0.000115242	Down
CNDP2	0.543719	0.0001153	NS
SMARCB1	0.450948	0.000115351	NS
IFNAR2	0.666542	0.000115929	NS
PTGS1	-1.12226	0.000116517	Down
GZMB	2.22695	0.000117205	Up
BATF	1.1922	0.000117491	Up
KRT16	2.45153	0.000117783	Up
TNNI2	-1.7654	0.000118164	Down
CD55	-1.03133	0.000118993	Down
MYCL	-0.792252	0.000120779	NS
ATP10D	-1.01468	0.000121891	Down
NEFH	1.35173	0.000122282	Up
MIPEP	-0.672896	0.00012455	NS
HAS2	0.880107	0.000124734	NS
TUBB2B	2.32861	0.000125609	Up
VWA5A	-0.649836	0.000127378	NS
EXTL1	2.11426	0.000127496	Up
ZNF107	-0.957438	0.000129792	NS
SEPHS2	0.871449	0.000130177	NS
MFAP5	-0.997774	0.000130941	NS
APOBEC3G	1.42831	0.000131876	Up
NDUFAF3	0.636707	0.000131978	NS
FERMT1	-1.51732	0.00013267	Down
ATIC	0.579098	0.000133635	NS
ADGRG1	0.882012	0.000135012	NS
NSUN5	0.601981	0.000136315	NS
BMPR2	0.556792	0.000137642	NS
HIF1AN	-0.451395	0.00013863	NS
CSNK1G2	0.565641	0.000138807	NS
SH3YL1	-1.10283	0.000138871	Down
MBP	0.952697	0.00013908	NS
SPAG16	-1.23411	0.000140267	Down
EPCAM	-1.25293	0.000140785	Down
PGRMC2	-0.749236	0.000142248	NS
TRPM4	-0.673176	0.000142581	NS
BCL6	-0.776423	0.000142636	NS
CAND1	-0.542807	0.000144671	NS
COL4A6	-0.692651	0.000144835	NS
CSF3R	0.622812	0.000147472	NS
TIPARP	-0.679222	0.000147491	NS
COIL	-0.567091	0.000147792	NS
CEP68	-0.636325	0.00014973	NS
SRGN	1.31518	0.000151556	Up
BRD3	-0.481482	0.000152727	NS
CITED2	-1.13489	0.000153279	Down
LCP2	1.17749	0.000155106	Up
PTPRK	-0.638543	0.000155109	NS
PTGIS	-0.701433	0.000155687	NS
DSC2	1.35168	0.000155796	Up
ADCYAP1	0.753605	0.000156001	NS
SASH3	0.96525	0.000157546	NS
RMND5A	-0.471107	0.000158963	NS
PRDM14	0.541239	0.000160305	NS
GAS1	-0.947755	0.000160842	NS
PI3	2.60015	0.000161507	Up
NPC2	0.500377	0.000164111	NS
CHIT1	2.23974	0.000165416	Up
CUL7	0.687673	0.000165517	NS
FGFR3	-1.91792	0.000166154	Down
GLUD1	-0.650908	0.000166851	NS
MFHAS1	0.826434	0.000168019	NS
CLDN7	-0.71361	0.000171226	NS
E2F3	0.921718	0.000171311	NS
CPNE3	-0.7183	0.000173646	NS
DOCK9	-0.535784	0.000174414	NS
LDHB	1.07652	0.000176366	Up
SLC24A3	-1.21809	0.000177298	Down
RNF103	-0.41984	0.000177505	NS
DHRS3	-0.83752	0.000179762	NS
RDH8	0.618684	0.000180113	NS
EHD4	0.675657	0.000180262	NS
CTSL	0.947835	0.000181542	NS
TGOLN2	0.521273	0.000182028	NS
LANCL1	-0.517393	0.000185085	NS
FKTN	-0.584972	0.000185349	NS
C16orf72	0.716711	0.00018656	NS
NDUFA7	0.74111	0.000187503	NS
TIAM1	-1.00393	0.000188352	Down
RPN2	0.482558	0.000189258	NS
NAMPT	0.957297	0.000192276	NS
ST3GAL4	1.12415	0.000193142	Up
NR4A1	0.83385	0.000193261	NS
PTGER2	-0.858782	0.000195767	NS
NCK2	0.639766	0.000196347	NS
CREBBP	-0.547087	0.000198504	NS
WASL	0.677282	0.000199209	NS
RREB1	-0.371245	0.00019922	NS
MPP5	-1.03247	0.000200196	Down
ACSL1	-1.36852	0.000200864	Down
SLC6A9	-1.13276	0.000204893	Down
SERINC5	-0.792665	0.000205767	NS
TTLL4	0.620717	0.000209893	NS
PLEKHF1	0.825293	0.000210211	NS
TSPYL1	-0.754901	0.000211333	NS
SMARCA2	-0.740923	0.000211925	NS
SIK3	-0.447462	0.000213808	NS
STK38	-0.702947	0.000215357	NS
ZBTB43	-0.481366	0.000216372	NS
WAC	-0.484938	0.000217946	NS
THY1	0.966458	0.00021876	NS
SNRK	-0.639673	0.000218889	NS
CD247	1.10184	0.000219042	Up
DNAJB1	-0.516078	0.000219746	NS
KDM5B	-0.63801	0.000220288	NS
OXLD1	0.421927	0.000225231	NS
DPP4	-1.11417	0.000227406	Down
ARID5A	0.797892	0.000228212	NS
SNX24	-1.08148	0.000229271	Down
ACAT1	-0.744674	0.000231411	NS
HECA	-0.628142	0.000234549	NS
MFSD12	1.48011	0.000234659	Up
MAF	-0.798547	0.000235642	NS
WWC1	-0.49554	0.000236853	NS
ABCD1	0.606565	0.00023828	NS
ITGA10	0.711026	0.00024083	NS
SELL	0.931575	0.000241578	NS
SLC35D1	-0.564354	0.000242	NS
TM9SF3	-0.4667	0.000242423	NS
CKB	-1.21634	0.000243488	Down
ITPR1	-0.550289	0.000244746	NS
MAL	1.11903	0.000245053	Up
MLLT11	0.568785	0.000246122	NS
CACNA2D2	-0.449808	0.000246372	NS
PSG11	0.774064	0.00024686	NS
CDH22	-0.874518	0.000247433	NS
PIP4K2A	0.739497	0.000250703	NS
SULT1C2	0.675735	0.000251753	NS
KCNJ1	1.0528	0.000252137	Up
TADA3	0.530985	0.000254671	NS
NDST3	0.647909	0.000255241	NS
PIR	1.55512	0.000257329	Up
HAVCR1	-0.969759	0.00025738	NS
IL2RG	0.85011	0.000258009	NS
PPIC	-0.704596	0.000261891	NS
RANGAP1	-0.761672	0.000263551	NS
SLC48A1	-0.536734	0.000265018	NS
TNFRSF10B	0.579865	0.000265794	NS
RASSF4	0.959089	0.000265956	NS
MX2	1.3659	0.000266536	Up
CNOT7	-0.492352	0.000266764	NS
RASL12	-0.688367	0.000267979	NS
SNCB	1.83119	0.000268314	Up
MFSD5	-0.536851	0.000269059	NS
TMC6	0.584656	0.000269328	NS
GHR	-0.97155	0.000269747	NS
ITM2A	-1.07807	0.000270632	Down
TMEM50B	-0.684424	0.00027124	NS
JAG2	-0.945877	0.000274442	NS
ECHDC2	-0.778773	0.000275156	NS
PCBP2	-0.515597	0.000276356	NS
TUT7	-0.913162	0.000277654	NS
RGN	-0.870865	0.000281516	NS
ERCC4	0.7154	0.000281851	NS
UGGT2	0.700905	0.000282122	NS
NLK	0.515896	0.000283157	NS
EXOC1	-0.681276	0.000284618	NS
CORO2A	-1.08068	0.000286035	Down
LHFPL2	0.839605	0.000286643	NS
IL10RB	-0.659931	0.000289316	NS
SEC14L2	0.498351	0.000289427	NS
HSD17B6	-0.650307	0.000291355	NS
NPRL2	-0.376846	0.000292002	NS
IL25	0.615451	0.000292671	NS
COL15A1	1.29015	0.000293121	Up
MAP7	-0.981533	0.00029368	NS
PSRC1	0.908532	0.000294753	NS
CD3D	0.738366	0.000294867	NS
TDO2	0.71548	0.00029503	NS
ITGAL	1.71784	0.000295787	Up
CYFIP2	0.716398	0.00029977	NS
STK10	0.584826	0.000300248	NS
ANGPT2	1.22966	0.00030053	Up
RCOR1	-0.752825	0.000303289	NS
DKK3	-1.16104	0.000304424	Down
KLHDC2	-0.564374	0.000305542	NS
RARG	-0.895887	0.000305869	NS
ADGRE2	0.733393	0.000306949	NS
FBXW4P1	-1.14193	0.000307771	Down
STMN1	1.77139	0.000308122	Up
SLC14A1	-1.04622	0.000309124	Down
ENDOU	-1.09217	0.00031096	Down
DDX39A	0.747287	0.000313461	NS
EIF2AK2	0.869315	0.00031356	NS
WNT5B	-0.980223	0.000314635	NS
BCL7B	0.40477	0.000315733	NS
GBP1	1.12909	0.000316819	Up
LY6G5C	0.517401	0.000320294	NS
TIMP3	-0.863446	0.00032079	NS
HLA-DOA	0.469874	0.000324727	NS
MAP3K13	-1.00649	0.000325913	Down
CXCL13	2.02289	0.000327001	Up
IFITM1	1.04975	0.000328599	Up
RAB17	1.11084	0.000328746	Up
ECHDC3	-0.607984	0.000328968	NS
HSD17B4	-0.644046	0.000333447	NS
SOS1	0.498337	0.000337679	NS
AEBP1	0.859891	0.00033853	NS
SPINT1	-1.21463	0.000344484	Down
CYFIP1	-0.570216	0.000344637	NS
NAAA	0.465702	0.000347114	NS
CHIC2	-0.677767	0.000349144	NS
PIK3C2B	-1.29021	0.000349708	Down
GZMK	1.51653	0.000350013	Up
USP7	-0.369206	0.000350505	NS
SETD5	-0.615895	0.00035131	NS
VPS33A	0.821191	0.000354925	NS
MELTF	0.748993	0.000355928	NS
GNG7	0.805829	0.000359237	NS
GSTP1	0.692791	0.000362246	NS
CYB561D2	0.531177	0.000365002	NS
SMAD1	-0.88037	0.000365057	NS
PARVB	0.6883	0.000366024	NS
ZNF654	-0.674039	0.000366344	NS
PCYOX1	-0.865744	0.000366456	NS
CYP2E1	-0.530788	0.000368539	NS
AGFG2	-0.373673	0.000371761	NS
ACTA1	-1.57407	0.000371795	Down
POLB	0.473426	0.000372465	NS
MT4	-1.09096	0.000375305	Down
MLEC	0.743572	0.000375377	NS
AMBP	-0.796681	0.000375558	NS
CD320	1.02389	0.000377265	Up
DOP1A	-0.524054	0.000378643	NS
RPS15A	-0.858865	0.000379459	NS
SERPINB8	-0.706457	0.0003804	NS
KIF25	0.420941	0.000380569	NS
HEXA	0.535462	0.00038215	NS
ELMO3	-1.01721	0.000385945	Down
C1QB	1.79897	0.000388152	Up
WAPL	-0.687467	0.000388633	NS
CNOT1	-0.415236	0.000389259	NS
PPM1H	1.06961	0.000390948	Up
SLC52A1	-0.776969	0.00039128	NS
GDF15	2.54221	0.000391958	Up
EPS8L2	-0.903525	0.000393077	NS
CTSA	0.465999	0.000397348	NS
DMXL2	0.851962	0.00039808	NS
KIR3DL3	0.996357	0.00040048	NS
RPL10L	1.29817	0.000400576	Up
TAGLN	-1.42688	0.000401831	Down
THSD4	-0.640526	0.000404705	NS
DOCK10	0.934221	0.000405551	NS
GSDMB	-0.783774	0.000406293	NS
HOXA5	-0.722999	0.000408629	NS
GPT	-1.59758	0.000411297	Down
SLC2A3	1.12324	0.000411903	Up
GPX1	0.695299	0.000412499	NS
CDS1	-0.698885	0.000417223	NS
SIRT1	-0.696147	0.00041954	NS
RUFY3	-0.647914	0.000419934	NS
DCAF10	-0.511805	0.00042327	NS
PHACTR1	1.35463	0.000424678	Up
ZNF212	-0.496788	0.000427655	NS
P2RY6	0.514601	0.000428807	NS
CD84	0.535444	0.000429811	NS
LMOD1	-1.05464	0.000431056	Down
ISL1	-0.690285	0.000431584	NS
IGSF3	0.797285	0.000431737	NS
EML4	-0.93774	0.000432145	NS
COL4A2	0.742756	0.000433028	NS
HRK	0.708645	0.000433322	NS
CADPS2	0.681006	0.000434044	NS
RRS1	0.73062	0.000434451	NS
PLAA	-0.354386	0.000434509	NS
ZNF551	-0.745349	0.000434822	NS
AACS	-1.04769	0.000436436	Down
IFFO1	0.636274	0.000439527	NS
PGAP1	-0.88883	0.000442285	NS
EN2	0.988546	0.000443379	NS
PHC2	0.635585	0.000444656	NS
DCUN1D1	-0.509066	0.000444794	NS
SETMAR	-0.936665	0.000446242	NS
WARS1	1.30538	0.000447025	Up
SCYL2	0.558818	0.000447282	NS
SFRP4	-1.08189	0.00044809	Down
CORO1B	0.554232	0.000449487	NS
DHX32	-0.471935	0.000449718	NS
LINC00563	0.476697	0.000452077	NS
MVD	-0.604957	0.000452679	NS
COL17A1	-2.21552	0.000452732	Down
SYT17	-1.22386	0.000457546	Down
CELA3A	0.576144	0.000460408	NS
INSR	-0.751344	0.000461136	NS
KMT2B	-0.457126	0.000462369	NS
COCH	-1.4379	0.000463989	Down
PLTP	0.603607	0.000464023	NS
ZNF669	0.55802	0.000464415	NS
PLIN3	-0.650704	0.00046452	NS
PLEKHO1	0.857078	0.00046771	NS
VAV3	-0.81701	0.00046936	NS
ASAP2	-0.880864	0.00047463	NS
FNDC3B	-0.547093	0.000474829	NS
GAS6	-0.873656	0.000474954	NS
ACADSB	-0.90081	0.000475585	NS
METRN	1.05975	0.000475972	Up
COA3	0.487259	0.000477169	NS
ANO1	-1.45413	0.000478114	Down
GLS2	-0.791431	0.000481257	NS
DHX15	-0.595131	0.000481317	NS
CILP	-0.849522	0.000483639	NS
ANG	-0.703278	0.000485421	NS
ADRM1	0.536151	0.00048853	NS
TGM3	-0.988559	0.000489321	NS
UBE4A	-0.862301	0.000489532	NS
C5AR1	1.60008	0.000489627	Up
ARHGEF4	-0.876827	0.00048991	NS
ACVR1B	-0.469137	0.000492715	NS
CELSR1	-0.777372	0.000495089	NS
UAP1L1	0.744923	0.000496158	NS
LRRC59	0.561125	0.000502796	NS
VAPA	-0.492709	0.000506904	NS
ME1	-0.938962	0.000509121	NS
ITM2C	0.574048	0.000509457	NS
P2RX5	0.551133	0.00051192	NS
NFYB	-0.503979	0.000513325	NS
SPAG7	0.45303	0.000514329	NS
ZNF292	-0.89009	0.000516495	NS
WDR59	-0.467854	0.000518809	NS
MYO1D	0.83269	0.000519587	NS
PRDM2	-0.311878	0.000522254	NS
CDK5R1	0.987817	0.000522391	NS
ZFAND1	-0.832999	0.000522743	NS
TNIP1	0.448364	0.000522924	NS
BCL11B	-0.795844	0.000524304	NS
ASNS	-0.913709	0.000528409	NS
KIF1B	-0.553897	0.000530001	NS
POLR2L	0.47063	0.000530887	NS
OPTN	-0.591084	0.000546211	NS
PSMD5	-0.488043	0.000551751	NS
MED13	-0.456799	0.000553391	NS
TBC1D2	-0.701905	0.000554188	NS
COMMD4	0.441262	0.000561253	NS
PLEKHB1	1.3746	0.000561577	Up
TPI1	0.372505	0.000563023	NS
RXRG	1.24256	0.000563321	Up
SAV1	-0.727107	0.000563379	NS
SYNGR1	0.63609	0.000564004	NS
C1GALT1	0.64652	0.000565079	NS
IL16	0.540909	0.000568555	NS
PTPRCAP	0.915512	0.000569239	NS
LYST	0.730231	0.000572361	NS
TRMT112	0.464544	0.000572918	NS
CD53	0.800805	0.000573747	NS
MDN1	-0.574732	0.00057614	NS
CERS2	0.634168	0.000577579	NS
RASGRP2	0.327592	0.000578379	NS
CNP	0.670522	0.000580759	NS
ARHGEF6	0.415323	0.000584135	NS
MARCHF6	-0.515931	0.000590325	NS
UEVLD	-0.722999	0.0005924	NS
CLEC11A	0.848276	0.000593854	NS
MMP1	2.4312	0.000594605	Up
PBX1	-0.659447	0.000599176	NS
EPPK1	-0.680341	0.000602112	NS
CHPF2	0.391497	0.000602116	NS
NHP2	0.399835	0.0006042	NS
ARHGEF11	0.590498	0.000606518	NS
CXCR3	1.01646	0.000606546	Up
ATXN7	-0.603091	0.000608511	NS
APOC1	1.4477	0.000608949	Up
ZNF675	-0.853452	0.000611436	NS
ZNF273	-0.655378	0.000612357	NS
USF2	0.576911	0.000617119	NS
DNAJB14	-0.712552	0.000618845	NS
SLN	0.498284	0.000622273	NS
IL2RA	0.547416	0.000624188	NS
HSD11B1	-1.07407	0.000624991	Down
IFITM3	0.381691	0.000627966	NS
GLUD2	-0.701367	0.000629185	NS
STK26	-1.20259	0.000629374	Down
POLR2F	0.583968	0.000630128	NS
FES	0.366026	0.000630553	NS
TMEM132A	0.517924	0.00063147	NS
SEPTIN8	-0.508862	0.000633368	NS
ALG8	0.710471	0.000637373	NS
L2HGDH	-0.792161	0.000638196	NS
PDE4DIP	-0.653395	0.000638756	NS
DKKL1	1.03281	0.000640994	Up
GFRA1	-0.668875	0.000641443	NS
CD8A	1.66536	0.000641555	Up
TRAF3IP3	0.63547	0.000646311	NS
CUEDC1	0.74355	0.0006523	NS
CUL4A	-0.742544	0.000652817	NS
ARHGEF3	0.686067	0.000654861	NS
OSBPL8	-0.808591	0.000656876	NS
SCARB1	0.767188	0.000658433	NS
RBBP7	-0.452506	0.000669013	NS
UNC45A	-0.477496	0.000669985	NS
BAX	0.762981	0.000672577	NS
MMUT	-0.787813	0.000672918	NS
SSH1	0.423266	0.000678252	NS
E2F8	-0.724007	0.000680233	NS
ASAP3	-0.642027	0.000690024	NS
KRT12	1.3205	0.000693315	Up
INPP1	-0.535388	0.000698166	NS
RPS4X	-0.396588	0.000700573	NS
PCP4	-1.27775	0.000701354	Down
EIF1AX	-0.481433	0.000704846	NS
NAP1L2	-0.890809	0.000711354	NS
FTH1P5	0.420713	0.000714925	NS
CRYBG2	-1.05523	0.00071644	Down
TNKS2	-0.443574	0.000722907	NS
ETHE1	0.572756	0.00072467	NS
IGSF6	1.34722	0.000725119	Up
ACSM3	-0.59394	0.000733096	NS
ARHGAP45	0.699617	0.000739151	NS
PSMB4	0.577474	0.000741597	NS
IL3	1.25546	0.00074445	Up
COQ4	-0.533021	0.000746573	NS
HECTD4	-0.513672	0.00074662	NS
JUN	0.71998	0.000748406	NS
SZRD1	0.331753	0.000752622	NS
GLA	0.521428	0.000753063	NS
HADH	-0.62477	0.000753067	NS
NAA60	0.289435	0.000757143	NS
ABCD3	-0.770766	0.000757163	NS
NCBP2	0.498115	0.000757848	NS
MAP3K20	-0.529313	0.000759711	NS
CTSD	0.638943	0.000761943	NS
SH3BGRL3	0.542263	0.000763084	NS
CDH19	1.93037	0.000763377	Up
SNRPB2	0.538414	0.000763809	NS
IRS1	-1.03101	0.000765809	Down
WNT7B	-0.625453	0.000769992	NS
AKAP1	-0.506108	0.000770256	NS
GRAMD1C	-0.724137	0.000771004	NS
CISD1	0.684866	0.000772482	NS
COL14A1	-0.695198	0.000774652	NS
FKBP11	1.183	0.000785248	Up
HPCAL1	0.76411	0.000786282	NS
RRBP1	0.4404	0.000790942	NS
EFNA4	-1.03656	0.000791029	Down
METTL5	0.363845	0.000792173	NS
HOXB7	0.787463	0.000807634	NS
GGNBP2	-0.546542	0.000809022	NS
RLF	-0.433784	0.00081109	NS
EOLA1	0.36567	0.000811741	NS
LTBP4	-0.780156	0.000816389	NS
PLIN2	-1.18427	0.000817078	Down
ZNF304	-0.593377	0.000820809	NS
FRAT2	-0.561954	0.00082093	NS
GCC1	0.374261	0.000828377	NS
TCN1	1.26093	0.000828751	Up
NFX1	-0.431863	0.000831232	NS
GDPD2	-0.650014	0.00083333	NS
BMP5	0.460163	0.000838544	NS
CHMP2B	-0.57337	0.000840834	NS
PLAUR	0.611311	0.000841577	NS
DGUOK	0.472447	0.000842734	NS
NAA80	-0.895029	0.000843172	NS
ZDHHC13	-0.544398	0.000847524	NS
TNFRSF1B	1.12576	0.000850797	Up
GPRC5B	0.703891	0.000852189	NS
SMU1	-0.540849	0.000852255	NS
GPHN	-0.60711	0.000853804	NS
CBLC	-1.14771	0.00085593	Down
CSPG4	1.34496	0.000861023	Up
CRIM1	-0.861869	0.000862375	NS
KCNMB1	-0.527224	0.00086314	NS
AK1	0.498896	0.000864345	NS
SPOP	-0.3609	0.000868359	NS
CTNNBIP1	-0.833789	0.000868831	NS
ZBTB7A	-0.52537	0.000870058	NS
PPP1R13B	-0.577052	0.000870521	NS
DLG1	-0.653039	0.000871005	NS
GALNT12	-1.31677	0.000873447	Down
LSS	-0.36318	0.000879411	NS
CH25H	0.947289	0.000880262	NS
CBX3	0.830304	0.000898359	NS
SBNO2	0.456206	0.000900864	NS
SYNM	-1.22624	0.000902656	Down
NISCH	-0.458458	0.000904788	NS
SMPD2	-0.768293	0.000905203	NS
NR3C2	-0.880546	0.000907882	NS
IL11RA	-0.948572	0.000910916	NS
TTC12	-0.583302	0.000914337	NS
DIXDC1	-0.956961	0.000916198	NS
ARL1	-0.35088	0.00091815	NS
GDPD5	0.54433	0.000923797	NS
PLCXD1	-0.81005	0.000932353	NS
DNAJA4	0.482065	0.000934724	NS
ETV4	1.20272	0.000935251	Up
DDX49	0.365095	0.000936862	NS
HACD2	-0.537077	0.000943222	NS
EMC8	0.419513	0.000943434	NS
MGRN1	0.489474	0.0009435	NS
NFE2L2	-0.726453	0.000945212	NS
F2RL1	-0.923348	0.000948277	NS
DRAP1	0.602896	0.000949199	NS
SPTBN2	-1.11691	0.000949376	Down
NCOA3	-0.491477	0.000950191	NS
AOC3	-0.982305	0.000950529	NS
PATJ	-0.8673	0.000953672	NS
TBC1D17	-0.551014	0.000958452	NS
STIM1	-0.526473	0.000958622	NS
FAH	0.830354	0.000973218	NS
SHC1	0.66086	0.00097458	NS
ZNF180	-0.425991	0.000974891	NS
CRYGB	0.856355	0.000975208	NS
KRT31	-1.33585	0.000984713	Down
RIOK3	-0.537126	0.000994146	NS
COL7A1	-1.00315	0.000996309	Down
PLA1A	1.68754	0.0010064	Up
TSC1	-0.60327	0.00100771	NS
TEAD1	0.465292	0.00100799	NS
RAB20	0.711833	0.00101215	NS
SLC23A2	0.790762	0.00101227	NS
RUBCNL	0.606658	0.00101428	NS
WIPI1	1.11337	0.00101579	Up
GREB1	0.957761	0.00101628	NS
LMNB1	0.551126	0.00102818	NS
CUL3	-0.574755	0.00102825	NS
GRK3	0.472383	0.00103095	NS
GTF3C3	-0.555154	0.00103228	NS
CACNB4	-0.75946	0.00103589	NS
KLF3-AS1	-0.670873	0.0010393	NS
AXL	-0.785853	0.00103975	NS
SEPHS1	-0.49051	0.00104486	NS
INSIG1	-1.09721	0.00104971	Down
SOGA1	-0.631809	0.0010516	NS
TAB2	-0.467423	0.00105238	NS
PITPNM1	0.818145	0.00105299	NS
DENND4B	0.71607	0.00105681	NS
POLR2B	0.44475	0.00106127	NS
NMRK1	-0.612909	0.00106155	NS
ANKRD28	0.967326	0.00106327	NS
CCDC22	-0.601371	0.00106941	NS
CX3CL1	0.715604	0.00107025	NS
PTDSS2	0.95264	0.0010826	NS
FADS2	-2.28358	0.00108579	Down
NUDT3	0.708498	0.00109174	NS
ADORA2B	-0.552495	0.00109823	NS
RFX5	0.477361	0.00110518	NS
LILRA6	0.610851	0.00111009	NS
NSUN5P1	0.962846	0.00111265	NS
COPG1	0.516619	0.00111647	NS
PSMC3	-0.52755	0.00111661	NS
SLC9A6	-0.395194	0.00111865	NS
ANXA7	-0.562385	0.0011193	NS
NUP54	-0.566603	0.00112289	NS
SEM1	0.613962	0.00112351	NS
NDUFS7	0.476403	0.00112442	NS
SLC20A1	0.84863	0.00112559	NS
HROB	0.881866	0.00113127	NS
TNS3	0.749629	0.00113432	NS
LRRC47	-0.393299	0.00113464	NS
CWH43	-1.02016	0.00114212	Down
OCRL	-0.442881	0.00114593	NS
WLS	-0.778113	0.00114717	NS
CCDC6	-0.523127	0.00114873	NS
PRSS23	1.33301	0.00115085	Up
SON	-0.333451	0.0011511	NS
TMED2	-0.510865	0.00115327	NS
RIMBP2	-0.610013	0.00115439	NS
ZNF771	0.453714	0.00115882	NS
ATP6V0A2	-0.777103	0.00116018	NS
CRAT	-0.99189	0.00116207	NS
PUM2	-0.380828	0.00116289	NS
RRAD	-0.852211	0.00116434	NS
ACOT7	0.744251	0.00116481	NS
CSNK2A2	-0.679537	0.00116687	NS
HGH1	0.645712	0.00116699	NS
NR0B1	0.393284	0.00117294	NS
HBP1	-0.498163	0.00118026	NS
RAP1GAP	0.463125	0.00118473	NS
GHITM	-0.477701	0.00118569	NS
GRTP1	-0.51027	0.00118659	NS
C11orf49	-0.449367	0.00118707	NS
GRB7	-0.674465	0.00119343	NS
DBF4B	0.579166	0.00119757	NS
KRT19	-1.7514	0.00119927	Down
BAG5	-0.41324	0.00119981	NS
NFKBIB	0.533932	0.00120011	NS
PPIP5K1	-0.875694	0.0012011	NS
BAALC	1.95401	0.00120181	Up
TRAPPC12	-0.39875	0.00120182	NS
ZDHHC8P1	-0.571848	0.00120201	NS
CUL9	-0.766276	0.00120952	NS
GRB2	0.584253	0.00121625	NS
DCAF8	-0.339911	0.00121672	NS
UBXN7	-0.570199	0.00122291	NS
NKX2-2	1.12989	0.00122668	Up
LRRC36	0.747516	0.00123139	NS
DUSP6	1.09921	0.00123423	Up
MAP3K2	-0.526563	0.00123684	NS
OSBPL11	-0.51299	0.00123981	NS
NCALD	-0.822749	0.00123982	NS
FN3KRP	0.49734	0.00124071	NS
IPO13	0.450843	0.00124638	NS
ST8SIA1	1.17963	0.00125289	Up
SLC22A14	0.72489	0.00125374	NS
SYDE1	0.471782	0.00125499	NS
IGFBP7	0.6428	0.00125571	NS
LY6E	1.16376	0.00125617	Up
LOC101929148	-0.595262	0.00126186	NS
NMU	-1.33746	0.00126678	Down
PTPRF	-1.16614	0.00126793	Down
IL22RA1	-0.86901	0.00127242	NS
CMC2	0.778357	0.00127753	NS
RAB3GAP1	-0.353184	0.00129024	NS
CLCA4	-1.09374	0.00129144	Down
SLC66A1	0.682353	0.00129935	NS
MRPL44	1.0711	0.00130263	Up
RHOQ	0.672441	0.00130811	NS
SUSD6	-0.598959	0.00130891	NS
ABCC3	-0.744686	0.00131016	NS
CHN1	0.777241	0.00131239	NS
SREBF2	-0.489402	0.00131399	NS
IDS	-0.531532	0.00131784	NS
SEMA3F	-0.76455	0.001319	NS
TAF5	-0.597765	0.00132564	NS
NCOA1	-0.416004	0.00132689	NS
UBL3	0.802599	0.00133087	NS
U2AF2	0.344284	0.00133188	NS
HNRNPH3	-0.624879	0.00133952	NS
CDCP1	-0.798888	0.00134182	NS
NELL2	0.709673	0.0013466	NS
AKR1C3	-1.08867	0.00134949	Down
GOLGA4	-0.808568	0.00135165	NS
MAB21L4	-0.921794	0.00135212	NS
LPIN2	0.397564	0.00136169	NS
BACH1	-0.645788	0.00137687	NS
KCNH2	-0.854848	0.0013776	NS
RHOBTB2	0.507916	0.00137946	NS
STAT5A	0.439286	0.00138516	NS
KLF4	-1.1063	0.00138657	Down
HDAC4	-0.810994	0.00138671	NS
SGCD	0.848875	0.00138906	NS
PLA2G2A	1.18476	0.0013891	Up
PPP1R12B	-0.78158	0.00139307	NS
TRIM33	-0.529632	0.00140249	NS
MCAT	0.585942	0.00140307	NS
COL21A1	-1.23515	0.00140756	Down
MAPRE3	-0.531768	0.00141138	NS
DDAH2	-0.518612	0.00141309	NS
NPTN	-0.590417	0.00141354	NS
RBMS1	-0.357876	0.0014197	NS
C1QA	1.33395	0.0014311	Up
IGFBP2	1.09969	0.00143928	Up
KPNA4	-0.436878	0.00144455	NS
UBR7	-0.405525	0.00144888	NS
ZBED5	-0.682644	0.00145162	NS
PCDHA10	-0.546941	0.00145434	NS
ANKH	-0.984857	0.00145612	NS
STATH	0.558813	0.00145898	NS
PIGV	-0.477778	0.00145946	NS
PIGB	0.4678	0.00146002	NS
VSTM4	-0.873329	0.00146278	NS
MX1	1.4936	0.00146449	Up
ALDH6A1	-0.571455	0.00146722	NS
FASTKD2	-0.484447	0.00146979	NS
SRD5A1	-0.835971	0.00146997	NS
ZFP36L2	-0.699004	0.00147208	NS
AHNAK2	-1.43564	0.00148546	Down
FADS3	0.6135	0.00148812	NS
RSBN1	-0.730503	0.00148972	NS
POF1B	-2.27375	0.00149104	Down
OXR1	-1.00788	0.00149119	Down
FAM174C	0.451177	0.00149403	NS
NFE2	-0.582722	0.00149592	NS
ZHX3	-0.743914	0.00149742	NS
COMT	0.457768	0.00149925	NS
SNAP29	0.590567	0.00150007	NS
LAMTOR5	0.419306	0.00151324	NS
DBNDD1	0.678923	0.00151325	NS
LTB	1.78237	0.00151424	Up
THSD7A	-0.33276	0.00151544	NS
SH3PXD2A	-0.470144	0.00151718	NS
MSMO1	-1.33293	0.00152068	Down
SLC12A9	0.362755	0.00152186	NS
FAM222B	0.732255	0.00152288	NS
ABHD2	0.821133	0.00152604	NS
MRPS22	-0.461354	0.0015294	NS
CHMP1A	-0.571014	0.00153254	NS
MOAP1	0.989317	0.0015359	NS
PLP1	1.50164	0.00153989	Up
GUSB	0.5725	0.00154218	NS
XCL1	0.670505	0.00154359	NS
MYO1F	0.543022	0.00155511	NS
CADM3	-0.526955	0.00156319	NS
MINPP1	-1.0027	0.00157206	Down
DYNC1LI1	-0.727043	0.00158461	NS
PPFIBP1	0.49185	0.00158747	NS
SPSB1	0.525148	0.00158857	NS
RNF19B	0.510067	0.00159214	NS
CAST	-0.459388	0.00159268	NS
PUS1	0.626746	0.00159679	NS
FBXO3	-0.755437	0.00161098	NS
LTA4H	-0.707932	0.00161335	NS
CABP5	2.09052	0.00162047	Up
SLC4A2	0.517075	0.00162683	NS
MARCKS	0.502841	0.00162901	NS
AKR1B1	0.608849	0.00163378	NS
PKIG	0.724773	0.00163961	NS
CCN5	-1.68918	0.00164185	Down
ERVMER34-1	0.530467	0.00164248	NS
C2CD2L	-0.457596	0.0016453	NS
FAM117A	-0.619834	0.00165549	NS
ZMAT3	0.783915	0.00165771	NS
ATP6AP1	0.37114	0.00166994	NS
CAMSAP1	-0.378455	0.00167059	NS
ALDH9A1	-0.499343	0.00167113	NS
HBEGF	0.798448	0.00167172	NS
GPSM2	-0.897801	0.00167382	NS
CDKN1C	0.865193	0.00168014	NS
RNF39	-1.21456	0.00168323	Down
PVRIG	1.26829	0.00168848	Up
CRABP1	-0.743475	0.0016904	NS
SOAT2	0.696034	0.00169395	NS
RNF123	0.475671	0.00169709	NS
SMIM10L1	0.759368	0.00171172	NS
NUTF2	0.48942	0.0017134	NS
VCAM1	1.08843	0.00171504	Up
SERPINB3	1.92249	0.00171792	Up
CMPK1	-0.638004	0.00172161	NS
H2BC12	0.862564	0.00172291	NS
SAMSN1	0.860589	0.00172682	NS
B4GALT7	0.343546	0.00173198	NS
S100A13	0.783963	0.00173907	NS
SPTLC1	-0.375633	0.00174164	NS
ACSF2	-0.740847	0.00174419	NS
DNAJB2	-0.705551	0.00176282	NS
PCCA	-0.65186	0.0017679	NS
GSTA4	-0.607527	0.00177309	NS
PDP1	0.738165	0.00178318	NS
PCF11	-0.667168	0.0017873	NS
AP3M2	0.659091	0.00179384	NS
TM7SF2	-1.26188	0.00179524	Down
RAPGEFL1	-1.95232	0.00180363	Down
VIP	-0.964375	0.0018128	NS
SLCO3A1	-0.422186	0.00181367	NS
OTOR	0.870909	0.0018147	NS
GTF2A1	0.588038	0.00182386	NS
CORIN	-1.03471	0.00182533	Down
SEC24A	-0.566313	0.00183809	NS
PRKCQ	0.475567	0.00183852	NS
COX6B1	0.391552	0.00184012	NS
SMC1A	-0.449333	0.0018428	NS
CEACAM1	0.499359	0.00184694	NS
SLC25A12	-0.334824	0.00184759	NS
PCSK5	-0.637368	0.00185289	NS
RBPJ	-0.377283	0.00185714	NS
TIMP1	0.673953	0.00186032	NS
DPH2	0.440406	0.00186457	NS
SPP1	2.35301	0.00186531	Up
SLK	-0.608523	0.00186634	NS
MAST3	-0.717873	0.00187018	NS
USP13	0.503245	0.00187254	NS
FRMD8	0.749333	0.00187301	NS
UBE2D3	-0.376928	0.00187723	NS
WWP1	-0.708725	0.00188777	NS
FYN	0.485643	0.00188808	NS
NXT1	0.366567	0.00189269	NS
LPL	0.884877	0.00189272	NS
ZNF593	0.61893	0.00189936	NS
CSNK1A1	-0.413193	0.00190247	NS
DOK2	0.679013	0.00190378	NS
MRPL17	0.643576	0.00190757	NS
ITPK1	0.667063	0.00191037	NS
MFN2	-0.421144	0.00191373	NS
CUL5	-0.550772	0.00192034	NS
CNOT8	-0.497958	0.00192245	NS
AP2S1	0.382932	0.00192612	NS
AIMP2	0.319511	0.00194184	NS
NKG7	1.43911	0.00194516	Up
TCL1A	0.472665	0.00194766	NS
RAI2	-0.481717	0.00196125	NS
TERF2IP	0.478363	0.00196533	NS
OCLN	-0.502214	0.00196577	NS
ACSM5	0.516025	0.00196805	NS
LPP	-0.45955	0.00197197	NS
SLC39A1	0.706727	0.00197215	NS
GJB3	-0.942153	0.00197376	NS
NET1	-0.866917	0.00197452	NS
MPPE1	-0.389285	0.00197655	NS
PPOX	-0.394424	0.00197788	NS
PPP2R5E	-0.571737	0.00197806	NS
PDE6H	0.876326	0.00198461	NS
NYNRIN	-0.8589	0.00199271	NS
RNF128	-1.10422	0.00199779	Down
ZBTB33	-0.903524	0.00202045	NS
S100A2	1.62925	0.00202213	Up
H1-6	0.578923	0.00202528	NS
TOMM70	-0.34576	0.00202662	NS
SERPINA1	0.879596	0.00202776	NS
OSTM1	1.18286	0.00203061	Up
RRAGA	-0.576342	0.00203279	NS
EPB41L4A	-0.574812	0.00203521	NS
EVI2A	0.908817	0.00203747	NS
KDM3A	-0.50735	0.00203902	NS
BCOR	-0.560324	0.00204635	NS
TULP4	-0.580637	0.00204919	NS
EIF2B4	-0.345497	0.00205631	NS
GREM1	-1.03048	0.00205641	Down
CRYBG1	-1.3076	0.00205771	Down
LYZ	2.01721	0.00206026	Up
ST3GAL1	0.78332	0.00206317	NS
BTNL3	0.523648	0.00206817	NS
FLT3	0.519673	0.00207059	NS
PRKX	-0.731236	0.00207586	NS
HMHB1	0.682698	0.00207813	NS
ELANE	-0.756489	0.00209003	NS
GSDME	0.72962	0.0020933	NS
RTCB	-0.531522	0.00209548	NS
GTF2E1	-0.532262	0.00210114	NS
PSORS1C2	-1.77876	0.00210459	Down
MTX1	0.442177	0.00210556	NS
PDK4	-0.740424	0.00211537	NS
MLN	0.700213	0.00212832	NS
GPC1	-0.88864	0.00212917	NS
ELF1	0.429633	0.00213236	NS
LSM12	0.444496	0.00213596	NS
CYP19A1	0.3808	0.00213767	NS
OLFML3	-1.00678	0.00213883	Down
TRIM24	-0.520763	0.00214202	NS
TBC1D16	0.944404	0.00214556	NS
DSC3	-1.34894	0.00214733	Down
SCN9A	0.808664	0.00214966	NS
CCR7	1.756	0.00215945	Up
FRY	-0.619616	0.00216604	NS
STAT1	1.06928	0.00216627	Up
LSM4	0.408258	0.00217639	NS
TOMM34	0.428402	0.00218446	NS
TRAPPC8	-0.563655	0.00218651	NS
BICD2	-0.696784	0.00218828	NS
AP3B1	0.534997	0.00219133	NS
RIPK4	-0.755006	0.00219672	NS
PLEKHA8P1	0.705783	0.00220183	NS
CYP27A1	0.614093	0.0022098	NS
ARHGAP32	-0.566735	0.00220996	NS
FYB1	0.692551	0.00222778	NS
CD244	0.72193	0.00223002	NS
TCTA	0.440558	0.00223211	NS
CA12	-1.15405	0.00224369	Down
APTX	-0.559383	0.0022527	NS
NARF	0.413013	0.00225349	NS
VDR	-0.523318	0.0022545	NS
METTL9	0.684838	0.00225579	NS
GAREM1	-0.798024	0.00225724	NS
DNAJC16	-0.356326	0.00225816	NS
PTK6	-1.79764	0.0022677	Down
IFNGR2	0.332209	0.00228351	NS
SSBP2	-0.741917	0.00228905	NS
UROD	0.429715	0.00228936	NS
HK1	-0.313705	0.00229981	NS
USP5	-0.445011	0.00230117	NS
TMED9	0.357115	0.00231179	NS
CNPY2	0.490513	0.00231573	NS
CCDC28B	0.68326	0.00231889	NS
DNAJC2	0.393303	0.00232075	NS
HSPB3	-0.458832	0.00232631	NS
SLC3A2	0.558812	0.00232972	NS
TDRD1	0.794689	0.00233818	NS
SECISBP2L	0.511211	0.00234514	NS
LYRM1	-0.441497	0.00235673	NS
TSPOAP1	-0.678267	0.00236155	NS
H6PD	-0.385087	0.00236406	NS
GNPAT	-0.568249	0.00236463	NS
PRKD1	0.542957	0.00237139	NS
MRTO4	0.639414	0.00237645	NS
BID	0.434613	0.00237687	NS
NOL8	-0.83918	0.00237696	NS
DIO2	0.682623	0.00239171	NS
EPHB6	-1.49679	0.00239294	Down
CA6	-1.53634	0.00239567	Down
FAM131A	-0.617293	0.00240281	NS
LCAT	-0.482878	0.00240824	NS
PLAC8	0.846892	0.00241367	NS
COMMD9	0.369111	0.00241466	NS
FBL	-0.449125	0.00243731	NS
H2AW	0.86767	0.00243794	NS
BORA	-0.479984	0.00244316	NS
LBR	-0.771803	0.00244528	NS
MSN	0.437107	0.0024508	NS
PIGN	-0.387839	0.00245902	NS
TMEM258	0.415076	0.00246566	NS
ZNF423	-0.651527	0.00247412	NS
TEAD3	-0.680925	0.00247429	NS
FOXN2	0.68276	0.002478	NS
DEPTOR	0.622786	0.00248076	NS
OGFOD3	0.383589	0.00248422	NS
PLXNA1	0.617066	0.00249256	NS
CD7	0.880669	0.00250587	NS
HYOU1	0.556709	0.0025119	NS
CFL1	0.278173	0.00251288	NS
SENP5	0.519071	0.00254732	NS
MRPL57	0.478668	0.00255505	NS
PTTG3P	0.957189	0.00255743	NS
LGALS9	0.767795	0.00256789	NS
OSR2	-1.03358	0.00257404	Down
DST	-0.655453	0.00258574	NS
FOXN1	-0.90648	0.00259065	NS
PSMD7	-0.55024	0.00259918	NS
GNAS	0.403626	0.00260681	NS
TNFRSF9	0.464332	0.00260743	NS
ERG28	-0.557158	0.00261185	NS
ITSN2	-0.336542	0.00262179	NS
EPHA5	0.437205	0.00262889	NS
HCCS	-0.344515	0.00262948	NS
MEOX2	-1.02765	0.00263184	Down
TAT	0.431322	0.00264112	NS
MPST	-0.460046	0.00264848	NS
CRNKL1	-0.48532	0.00267091	NS
ZNF536	-0.428093	0.00268934	NS
SLC52A2	0.586552	0.00269205	NS
CNIH3	1.7273	0.0027085	Up
PANK3	-0.426545	0.00270893	NS
ANXA5	0.704949	0.00271397	NS
SLC7A8	0.462262	0.00271561	NS
CHN2	0.551181	0.0027235	NS
DENND5A	0.471201	0.0027434	NS
SYN3	-0.898565	0.00274381	NS
DSTYK	0.609739	0.00274806	NS
ADA2	1.21679	0.00275695	Up
IRF1	0.812657	0.00276586	NS
LGR5	-0.815226	0.00277386	NS
SLC20A2	-0.700982	0.00278618	NS
BUD31	0.472817	0.00279468	NS
TBXT	0.502372	0.00279686	NS
GOLGA3	-0.408702	0.00279913	NS
NPIPA1	-0.678653	0.00283109	NS
GABARAPL2	-0.445713	0.00283211	NS
MAP3K4	-0.456577	0.00283975	NS
DDX50	-0.687583	0.00284088	NS
SLC22A1	0.858355	0.00285714	NS
KLK11	-1.69622	0.00287595	Down
KMO	0.432986	0.00287898	NS
DNAJA2	-0.575899	0.00288042	NS
THBS2	-0.777137	0.00289572	NS
MMP3	1.21189	0.00289773	Up
LIMK1	0.365647	0.00290522	NS
IGFBP1	0.593329	0.00291571	NS
SPIN2A	0.466546	0.00291609	NS
LMAN2L	-0.446385	0.0029358	NS
CD3E	0.984096	0.00294263	NS
CPEB3	-0.91432	0.00295519	NS
CPN1	0.635736	0.00295914	NS
FARP2	0.429341	0.00297299	NS
DNAJC13	0.564069	0.002973	NS
SCN1B	0.485892	0.00297406	NS
KCNN2	1.03946	0.00298633	Up
KIF5B	-0.324617	0.00298659	NS
CD164	-0.466397	0.00298959	NS
ARHGAP19	-0.74289	0.00299083	NS
CNOT2	-0.405758	0.00299316	NS
BTBD18	-0.552564	0.00299853	NS
DNAJC12	0.76407	0.00300302	NS
GPR18	0.78998	0.00300472	NS
EPB42	0.719928	0.00300575	NS
ALG3	0.502287	0.00300588	NS
ITPR2	-0.5281	0.00300825	NS
DENND2B	0.450396	0.00301439	NS
NOC4L	0.535878	0.00302764	NS
TUG1	-0.455823	0.00303251	NS
OR2S2	0.606312	0.00303741	NS
ETS2	-0.66351	0.00304073	NS
SSR4	0.615333	0.00304837	NS
ACAD8	-0.545407	0.00305132	NS
TUBB4B	-0.412346	0.00305572	NS
ERP29	-0.356908	0.00305796	NS
TYK2	0.402004	0.00307429	NS
ZNF12	-0.458636	0.00307548	NS
IFITM2	0.381112	0.00308141	NS
DSC1	-1.8964	0.00312093	Down
REEP4	-0.637951	0.00312457	NS
TCEAL9	0.474869	0.0031296	NS
POGLUT1	-0.551442	0.00315492	NS
STK39	-0.471496	0.00317665	NS
SKAP2	-0.336897	0.00318122	NS
METAP2	-0.548377	0.00318491	NS
TAPBP	0.484538	0.00319536	NS
TRAC	1.37042	0.00319738	Up
KCNA3	0.654899	0.00319874	NS
CSN2	0.42954	0.00322099	NS
MAPK14	-0.326712	0.00322394	NS
KIAA0895	-0.895507	0.00322776	NS
LILRB1	0.617488	0.00322822	NS
CD34	-0.688959	0.00323153	NS
TUBD1	-0.554695	0.00324123	NS
GDF3	0.982728	0.00324556	NS
COL4A1	0.560132	0.00324808	NS
MYBPH	0.745357	0.00327206	NS
ACKR3	-1.11259	0.00327355	Down
IDO1	0.66308	0.0032761	NS
ARHGEF40	0.551326	0.00327843	NS
RDH16	1.12265	0.00328166	Up
KCNAB2	0.926447	0.00328723	NS
CELF2	0.600704	0.00329479	NS
IL1RN	-0.813077	0.00330242	NS
LOC728392	-0.629351	0.00330327	NS
TRBC1	1.40847	0.00330674	Up
ICAM3	0.843568	0.00332702	NS
CD69	1.11042	0.00333194	Up
PPFIA2	1.05446	0.00334091	Up
POLR2J	0.351484	0.0033424	NS
WNT16	-0.663741	0.00335124	NS
RGS17	0.646478	0.00335516	NS
NRP1	-0.505653	0.00335798	NS
GAPDH	0.449948	0.00335998	NS
CENPA	0.46456	0.00336202	NS
SH2B3	0.595181	0.00337431	NS
MUC1	-0.641999	0.00337836	NS
LIPA	0.634371	0.00338191	NS
NMB	0.418123	0.00338387	NS
IRF7	1.02293	0.00338414	Up
ZNF324	-0.442168	0.00338464	NS
LMF2	0.436965	0.00338732	NS
NT5E	-1.56911	0.0033875	Down
CDT1	-0.466534	0.00338801	NS
CRP	-0.332689	0.00339532	NS
TCIRG1	0.630951	0.00339533	NS
AR	-0.450827	0.0033968	NS
PURA	-0.405203	0.00340238	NS
ABCD2	0.669362	0.0034263	NS
TARBP2	0.406553	0.00342867	NS
ASF1A	-0.619178	0.00343893	NS
DNASE1L1	0.287781	0.00343949	NS
NSG1	0.788832	0.00344276	NS
PLEKHG6	-0.523279	0.00344493	NS
APH1B	0.462242	0.00345309	NS
MTMR1	-0.450769	0.00347134	NS
RNLS	-0.539163	0.00347683	NS
CLDN10	-0.778206	0.00347815	NS
FHL2	-0.720134	0.0035016	NS
ALOX15B	-1.68452	0.00350302	Down
NPEPPS	-0.498329	0.00351493	NS
NOTCH2	-0.463899	0.00351842	NS
VGLL3	-0.9747	0.00352004	NS
ACSBG1	-1.30439	0.00352789	Down
SERTAD2	-0.397264	0.0035282	NS
H1-4	0.604682	0.00352984	NS
PHEX	0.575641	0.00353343	NS
URI1	-0.444495	0.0035359	NS
RBM39	-0.561742	0.00353746	NS
JAK1	-0.429504	0.00354072	NS
PTPN7	0.504469	0.00356075	NS
RPL7	-0.542733	0.0035754	NS
GEMIN4	-0.318705	0.00358119	NS
PILRA	0.385466	0.00360155	NS
FKBP3	-0.462321	0.00360191	NS
SMURF1	-0.328735	0.00362463	NS
LOC51145	0.506334	0.00362913	NS
SNTB2	-0.377792	0.00362992	NS
SHC3	-0.524227	0.00363905	NS
RBM47	-1.06386	0.00364863	Down
TNPO2	-0.378637	0.00364952	NS
APOL2	0.617593	0.00365432	NS
FGD6	-0.758637	0.00366061	NS
CD22	0.412789	0.00366262	NS
CDC37L1	-0.445546	0.00367054	NS
TMEM177	0.59362	0.00367265	NS
PRKACA	0.441158	0.00369158	NS
UBE2S	0.905888	0.00369976	NS
JUND	0.385798	0.00370746	NS
ITPRID2	-0.631747	0.003712	NS
PNPLA3	-0.606598	0.00372726	NS
CCNH	0.522925	0.0037327	NS
HLA-J	0.508061	0.00375915	NS
RFC1	-0.322923	0.0037692	NS
SOX12	0.667632	0.00377388	NS
DNAJC3	0.81324	0.00379225	NS
ALDH5A1	-0.480141	0.00380484	NS
CD80	0.392459	0.00380595	NS
BET1	0.312975	0.00381178	NS
MAP2K7	-0.299079	0.00381795	NS
CHM	-0.634964	0.00382026	NS
DEXI	0.351782	0.00382361	NS
SLC11A1	0.433956	0.00382731	NS
TTC22	-0.378293	0.00383361	NS
ADD3	-0.613849	0.00384168	NS
RANBP6	-0.562431	0.00384326	NS
KIR2DL2	1.06479	0.0038487	Up
IFT20	0.6669	0.00386007	NS
YBX3	-0.498196	0.00388237	NS
GTF3A	0.564201	0.00388264	NS
SSBP3	-0.437816	0.00388451	NS
SVIL	-0.483118	0.0038861	NS
PDE3B	0.488972	0.00388787	NS
TFPI	-0.438909	0.0039008	NS
IMPA2	-1.10469	0.00390271	Down
ETNK2	0.527987	0.00390549	NS
HOXA1	-0.874868	0.00390813	NS
APOL1	0.792841	0.00391859	NS
RPGRIP1L	-0.61224	0.00392896	NS
CCNJL	0.445606	0.00393202	NS
NLRP1	-0.499976	0.00393759	NS
RPS29	-0.625173	0.00394259	NS
UST	-1.06719	0.00395134	Down
AP3D1	0.405253	0.00395935	NS
APOL6	0.681943	0.0039601	NS
FGF6	0.85994	0.003965	NS
CHD9	-0.598407	0.00396747	NS
SHH	-1.01269	0.00397289	Down
MPV17	0.567154	0.00399898	NS
EVX1	1.10333	0.00400198	Up
CPSF4	0.349358	0.0040071	NS
RGP1	-0.433598	0.00400999	NS
HDAC5	-0.635311	0.00401185	NS
MUC6	0.612356	0.00401686	NS
NCR1	0.465172	0.00402436	NS
PDZK1	-0.873796	0.00402992	NS
VEZT	-0.596293	0.00403414	NS
CIZ1	-0.442335	0.00403713	NS
DNAJC17	-0.438768	0.00404176	NS
ZBTB3	-0.598019	0.00404507	NS
GOLM1	1.31188	0.00406212	Up
IGFBP5	-1.02962	0.00406845	Down
TJP3	-0.454303	0.00407252	NS
HMG20B	0.806976	0.00407763	NS
KLRB1	0.51038	0.00408866	NS
F11R	-0.758287	0.00409565	NS
CCDC93	-0.324315	0.0040981	NS
FOXN3	-0.548698	0.00409975	NS
RPL34	-0.525771	0.00410438	NS
SLC22A8	0.612088	0.00411083	NS
CRYGA	0.764366	0.00411336	NS
FTH1	0.431082	0.0041202	NS
MSMB	-0.692174	0.004129	NS
P2RX6	0.329627	0.00413702	NS
ARHGAP10	-0.402335	0.00413797	NS
ARL2	0.443948	0.00413852	NS
NME1	0.49687	0.00414428	NS
USO1	-0.536087	0.00414528	NS
PGAP2	-0.58326	0.00415435	NS
DPYSL3	-0.67282	0.00415516	NS
PROZ	-0.479977	0.00415571	NS
RPL8	-0.317441	0.00417275	NS
CRYL1	0.686965	0.0041737	NS
PTTG1	0.705776	0.00420008	NS
IL32	1.73714	0.00420093	Up
CD200	0.740825	0.00420107	NS
SEPTIN4	0.526017	0.00420253	NS
VPS13A	-0.353079	0.0042101	NS
KTN1	-0.414573	0.00423217	NS
S100A12	0.601789	0.00423251	NS
TMEM176B	0.725301	0.00423665	NS
RPS28	0.344793	0.00424483	NS
ADK	-0.569285	0.00424623	NS
NOL3	-0.506883	0.00425283	NS
ZCCHC2	-0.457406	0.00425837	NS
TMEM53	0.432932	0.00427157	NS
RAD51D	0.338953	0.00427235	NS
MREG	0.789976	0.00427703	NS
SSX1	0.528829	0.0042813	NS
CRMP1	0.547762	0.00429034	NS
TRPA1	-0.543595	0.00429687	NS
GRB10	0.365443	0.00430274	NS
LYPLA2	0.363681	0.00430667	NS
MFGE8	0.657383	0.00430746	NS
HNRNPA3P1	-0.551163	0.00431665	NS
GMIP	0.668636	0.00432487	NS
MANSC1	-0.905229	0.00433067	NS
PTGDS	1.16067	0.00433157	Up
KLF5	-1.18902	0.00435112	Down
SLC5A6	0.594777	0.00435736	NS
TMEM187	-0.571915	0.00436834	NS
ITPR3	-0.438919	0.00437169	NS
BCAN	0.727454	0.0043764	NS
SPARC	-0.422222	0.00437916	NS
MRPL24	0.486068	0.00438095	NS
MTREX	-0.517214	0.00439155	NS
HLA-A	0.325192	0.00439598	NS
ZXDC	-0.75293	0.00441974	NS
GPR87	-1.11076	0.00442957	Down
FCGR2A	0.952792	0.00444244	NS
AHDC1	-0.867533	0.00448506	NS
PRKCI	-0.394529	0.00448726	NS
FLII	-0.384033	0.00449153	NS
SYPL1	-0.472379	0.00449666	NS
TYROBP	1.25237	0.0045119	Up
MAPKAPK2	0.372725	0.00452086	NS
STAT5B	-0.299039	0.00452804	NS
PPFIA3	-0.460753	0.00453003	NS
SCGB1D2	-1.93658	0.00454137	Down
CDH3	0.815541	0.00455885	NS
NELFB	-0.331734	0.00457319	NS
CA2	-1.23809	0.00458056	Down
EOLA2	0.301647	0.00458851	NS
GTSE1	0.828033	0.00459596	NS
FLT4	-1.07966	0.00460255	Down
SLC35B1	0.320927	0.004604	NS
CLINT1	-0.602868	0.0046066	NS
SLA	0.641665	0.00461814	NS
CELP	-0.449141	0.00462725	NS
CEP72	0.576677	0.00466439	NS
C11orf80	-0.636171	0.00466885	NS
PCLO	-0.500251	0.00467585	NS
HILPDA	-0.640115	0.0046814	NS
GNAI1	-0.77458	0.00468684	NS
ADGRL3	-0.859657	0.00468924	NS
USP11	0.535607	0.00468939	NS
RPL10A	-0.498603	0.00469791	NS
PLCB4	-0.611307	0.0047024	NS
CHRNE	-0.438501	0.0047028	NS
ACTA2	-0.791277	0.00471779	NS
PODNL1	-1.33249	0.00472097	Down
SLC9A1	0.679314	0.00475315	NS
PLCL2	0.504964	0.0047534	NS
UBE2C	0.578858	0.00475343	NS
STS	-0.350282	0.00476587	NS
AMELX	0.578784	0.00477233	NS
ATAD2B	-0.482435	0.0047783	NS
PTGES	-0.538478	0.00478987	NS
OGFR	0.36842	0.00479108	NS
C1orf216	0.539037	0.00480004	NS
DNASE1L2	-0.837807	0.00481175	NS
AKIP1	0.398313	0.00482978	NS
TTR	0.458148	0.00483837	NS
GRK6	0.293511	0.00485205	NS
NCR2	0.310481	0.00487546	NS
TNFSF18	0.896367	0.00488551	NS
CDH12	-0.607057	0.00489427	NS
SLC2A4RG	-0.540192	0.00490055	NS
RAB5B	-0.403598	0.00490244	NS
RPH3AL	-0.547317	0.00492874	NS
TSC22D4	0.581173	0.00493164	NS
ARHGEF12	-0.33007	0.00494477	NS
ZBTB18	-0.593035	0.00494704	NS
PRAF2	0.372747	0.00495219	NS
PLPBP	-0.408834	0.00495632	NS
SH2D2A	0.665521	0.00496751	NS
NUBPL	-0.735361	0.00497092	NS
KIF3C	0.458229	0.00500084	NS
UPK1A	-0.911586	0.00500352	NS
OMD	-0.626645	0.00501511	NS
GALNT11	0.430183	0.00502339	NS
SOCS3	0.50402	0.0050258	NS
SCARA3	-0.542366	0.00502681	NS
BLCAP	-0.407644	0.00502922	NS
MAP4K1	0.865245	0.0050356	NS
SMC6	0.509495	0.00505935	NS
CEACAM6	-0.54964	0.00506964	NS
CYBRD1	-0.949336	0.0050738	NS
PTPRG	1.02697	0.00510752	Up
NPTX1	-0.844897	0.00510924	NS
CNBP	-0.349006	0.00510983	NS
KDM7A	-0.483964	0.00511257	NS
PRDX4	0.747385	0.00512169	NS
GRN	0.410464	0.00512321	NS
IL27RA	0.510698	0.00514029	NS
SGK1	0.817707	0.00515863	NS
TBC1D12	-0.393087	0.00517069	NS
NOTCH1	-0.613756	0.00517836	NS
PLXNB1	-0.510608	0.00519716	NS
TPMT	0.706926	0.00520335	NS
C7	-1.17849	0.00521414	Down
RGS16	0.480883	0.00523511	NS
SAR1A	-0.319075	0.00528995	NS
PCDH1	-0.58132	0.00529833	NS
NDEL1	-0.449112	0.00530338	NS
SNX19	-0.594353	0.00531654	NS
F13B	-0.765169	0.00533045	NS
TBX3	-1.02902	0.00534478	Down
TMEM47	-1.17257	0.00535419	Down
COL9A2	0.333123	0.00536195	NS
RALGAPA1	-0.696848	0.00536719	NS
MYO9B	0.314327	0.00538286	NS
MGST2	-0.515446	0.00538389	NS
ETF1	-0.48294	0.00538601	NS
STARD8	0.531747	0.00538638	NS
LRRC1	-0.469384	0.0053906	NS
PRMT1	0.344637	0.00539983	NS
TCF15	0.572429	0.00540815	NS
ZFYVE26	-0.48785	0.00541547	NS
CCNI	-0.440098	0.00541928	NS
UBE2H	0.410107	0.00542398	NS
UBN1	0.366535	0.00543156	NS
DGKD	0.597116	0.00548194	NS
PUM1	-0.305506	0.00550374	NS
PTP4A3	0.619734	0.00550821	NS
GPRASP1	-0.31079	0.00553236	NS
SHOC2	-0.52709	0.00554679	NS
CLUHP3	0.76581	0.00554799	NS
CYTIP	1.12548	0.00555591	Up
ESYT1	0.354281	0.00556965	NS
VKORC1	0.409614	0.00557056	NS
RIPOR1	0.346389	0.00557306	NS
GBX2	0.664359	0.00559439	NS
DGCR2	-0.465189	0.00559905	NS
FLRT3	-0.598487	0.00563357	NS
HSF2	-0.955402	0.00563832	NS
FZD10	-0.659477	0.00564184	NS
SULT1B1	0.541592	0.00564936	NS
DDX3X	-0.481916	0.00564954	NS
GTF2I	-0.517805	0.00566068	NS
ASB9	0.601741	0.00567376	NS
RALBP1	-0.540516	0.0057047	NS
MEG3	-0.463159	0.0057335	NS
PAQR3	-0.646386	0.00574455	NS
LHX1	1.02841	0.00574736	Up
LAMP1	-0.32515	0.00575176	NS
ZNF185	-0.844053	0.00576856	NS
DCAF17	-0.473337	0.00577177	NS
FPGS	0.318009	0.00577961	NS
RGS19	0.404437	0.0058029	NS
MAGEA6	2.13343	0.00582995	Up
AP1S2	0.938175	0.00583348	NS
AMPH	0.384683	0.00583865	NS
EBP	-0.497857	0.00587373	NS
CUL2	-0.522713	0.00587403	NS
NUP133	-0.295438	0.00587418	NS
FBXL6	0.358061	0.00587514	NS
CYTH3	1.04887	0.00587642	Up
GMNN	-0.710838	0.00589364	NS
CHD4	0.311032	0.00589496	NS
HIGD2A	0.344643	0.00590264	NS
STRADA	0.315532	0.00591417	NS
USP29	0.555053	0.00591752	NS
GOLGB1	-0.421649	0.00592289	NS
RBM22	-0.305692	0.00592556	NS
ABHD8	-0.487129	0.00593659	NS
TBX2	0.615395	0.00594296	NS
ATP5F1E	0.424614	0.00595275	NS
TBCA	0.540022	0.00595548	NS
YIPF5	-0.530345	0.00597118	NS
FABP5	0.968055	0.00598278	NS
MAFB	-1.07955	0.00599971	Down
REL	-0.423375	0.00603427	NS
MYL12A	0.357905	0.00603575	NS
SEC23A	-0.787569	0.00604359	NS
TOM1L2	-0.560675	0.00604715	NS
CYP4F3	-0.702106	0.0060482	NS
HADHA	-0.297072	0.00604989	NS
DLG2	-0.705193	0.00605685	NS
HTR4	0.441379	0.00605793	NS
BTG3	-0.579281	0.00606426	NS
FLNB	-0.651121	0.00613744	NS
AGTR1	-0.331956	0.00615061	NS
EP300	-0.416033	0.00615929	NS
RNFT2	0.466618	0.00616185	NS
PANK4	0.367154	0.0061673	NS
OLA1	-0.406877	0.00616843	NS
SEC14L1	0.3874	0.0061742	NS
EMCN	-0.592839	0.0061921	NS
CLIP1	-0.320649	0.00620122	NS
MAGEA12	1.49698	0.00622233	Up
SLC22A5	-0.506687	0.00623554	NS
RTF1	-0.410984	0.00624408	NS
PLEKHF2	-0.909453	0.00625284	NS
ROGDI	0.476725	0.00625778	NS
SLC25A32	0.84624	0.00626228	NS
PXMP2	-0.609716	0.00627637	NS
EVPL	-1.31512	0.00629442	Down
GABRD	-0.487189	0.00631661	NS
MSL2	-0.363215	0.00631728	NS
RAPGEF6	-0.463903	0.00632255	NS
LAGE3	0.460702	0.00634179	NS
POLR2D	0.478092	0.00635074	NS
DERA	0.499825	0.00635274	NS
KMT5B	-0.640702	0.00635977	NS
NOTCH2NLA	-0.931558	0.00636552	NS
LIMK2	-0.47326	0.00636863	NS
ASAH1	0.514242	0.00637048	NS
WEE1	-0.457746	0.0063928	NS
PPEF1	0.535319	0.00642148	NS
LOC100505498	0.461975	0.00642449	NS
DGKA	-0.438679	0.00644439	NS
DDX51	-0.418708	0.00645614	NS
SRPX	0.643708	0.00645947	NS
LDOC1	-1.00734	0.00646253	Down
APPL1	-0.382906	0.00649292	NS
DLX5	-0.414934	0.00650085	NS
CDK7	-0.436012	0.00650517	NS
ZER1	-0.412213	0.0065074	NS
UBE4B	-0.344009	0.0065088	NS
TMEM131	-0.402903	0.00651752	NS
EEF1AKMT3	0.416509	0.00652295	NS
ENTPD4	0.405501	0.00653582	NS
TMEM176A	0.8382	0.00653842	NS
ARHGDIB	1.34094	0.00654066	Up
MAPK10	0.437617	0.00655355	NS
SLC7A5	0.982001	0.0065567	NS
PFN1	0.387717	0.00656641	NS
TMEM248	0.449374	0.00658952	NS
CALML4	-0.844062	0.00661864	NS
SCMH1	0.333722	0.00662512	NS
SLC43A3	0.452786	0.00664318	NS
MED23	-0.513388	0.00666225	NS
CCN1	0.768193	0.00666638	NS
NR4A2	0.751045	0.00667842	NS
CDK2	0.890204	0.00668385	NS
SETDB1	0.330953	0.0066848	NS
COPE	0.370062	0.00668624	NS
LRRN3	0.384634	0.00669311	NS
TNFRSF12A	0.623181	0.00669982	NS
PDCD1	0.580002	0.00671006	NS
KCNV1	0.912923	0.00671423	NS
MRPL39	-0.458184	0.00671561	NS
HOPX	-1.71386	0.00671633	Down
NKX2-5	0.527095	0.00671677	NS
WIPF1	0.4373	0.00674045	NS
MEIS3P1	0.673821	0.00674429	NS
AP2B1	0.36748	0.00674644	NS
RAB11A	-0.414472	0.00676047	NS
DPAGT1	0.483104	0.00676265	NS
WDR77	0.470893	0.0067629	NS
EGLN3	-0.552021	0.00676721	NS
[truncated: 1,841 more rows]

## Sheet: RRA analysis
Gene name	Score	Direction
SNX10	0.000309538	up
CHST11	0.000471928	up
GMPR	0.000545037	up
PRAME	0.000567883	up
MYO5A	0.000776039	up
EDNRB	0.000847312	up
SOX10	0.00118203	up
MARCKSL1	0.00127686	up
LGALS3BP	0.00207915	up
MLPH	0.00292106	up
MIA	0.00332999	up
ARNT2	0.0035037	up
EMP3	0.00367797	up
BACE2	0.00377542	up
STXBP1	0.00396416	up
TUBB4A	0.00434023	up
S100B	0.00456789	up
SLC45A2	0.00511549	up
SNCA	0.00582832	up
TYR	0.00582832	up
TRIB2	0.00607987	up
RTP4	0.00660447	up
BCL2A1	0.00701713	up
UPP1	0.0077425	up
ALX1	0.00789332	up
SLC25A33	0.00795756	up
C4orf48	0.00795756	up
STARD3NL	0.00894061	up
DUSP4	0.0105796	up
NFKBIE	0.0138939	up
RGS20	0.0142609	up
BAMBI	0.0149471	up
NPL	0.015901	up
CTSB	0.015901	up
ARPC1B	0.0177811	up
SERPINE2	0.0179121	up
MMP1	0.0187101	up
PHACTR1	0.0187101	up
WIPI1	0.0230569	up
PLOD3	0.0236812	up
NABP1	0.0238304	up
CRACD	0.0238304	up
PMEL	0.0256284	up
PLP1	0.0273289	up
S100A9	0.0277798	up
MOK	0.0294667	up
GYG2	0.0298335	up
OSTM1	0.0302034	up
PLAT	0.0302034	up
PHLDA1	0.0309522	up
QPCT	0.0313312	up
PCTP	0.0317458	up
S100A8	0.032191	up
KCNN2	0.0328781	up
GPM6B	0.0340712	up
TIGAR	0.0349864	up
GPR19	0.0369116	up
MLANA	0.0378228	up
BBS12	0.0396471	up
FOSL1	0.0398911	up
WARS1	0.0409239	up
ETV5	0.0419384	up
GJB1	0.0437133	up
TMEM140	0.0440341	up
CTXND1	0.0446704	up
RGS1	0.0451002	up
RAB27A	0.0461323	up
RAB32	0.0461782	up
RUBCNL	0.0475343	up
GPR143	0.0483704	up
LRP4	0.000369659	down
PAIP2B	0.000660144	down
LAMB4	0.000794796	down
WIF1	0.000894037	down
TSPAN8	0.0024817	down
CYP3A5	0.00308344	down
GIPC2	0.00331691	down
PDZD2	0.00331691	down
NPY1R	0.00447965	down
DLG5	0.00527361	down
ADH1B	0.00527361	down
ANO9	0.00577664	down
BARD1	0.00577664	down
IL37	0.00737294	down
PLLP	0.0077009	down
TNNI2	0.00929679	down
EFNA4	0.0100536	down
CYP4B1	0.0112642	down
SYT8	0.0115459	down
CERS6	0.0115459	down
SLC27A6	0.0115459	down
CDHR1	0.0117675	down
POU2F3	0.0121787	down
PTPRF	0.0152989	down
CLDN8	0.0152989	down
SCEL	0.0157146	down
CYP4F12	0.017153	down
DCD	0.0173076	down
SCGB1D2	0.0185932	down
TUFT1	0.0186522	down
EPCAM	0.0199921	down
TMEM254	0.0212857	down
SGCG	0.0218324	down
RORA	0.0221097	down
CHP2	0.0223859	down
SCGB2A2	0.0225504	down
EXPH5	0.0229461	down
EPPK1	0.023062	down
CYP3A7-CYP3A51P	0.023062	down
RERGL	0.023062	down
PTPN13	0.0235129	down
ZBTB16	0.0239076	down
C3orf52	0.0252532	down
DEGS1	0.0264465	down
HOOK2	0.0265352	down
FGFR2	0.028286	down
PAMR1	0.0285626	down
RALGDS	0.028809	down
SCGB2A1	0.028809	down
PTPN21	0.028809	down
PTPN3	0.0289124	down
HLF	0.0315151	down
FCGBP	0.0337856	down
LANCL3	0.0345486	down
ATP13A5	0.0345486	down
DAAM1	0.0348437	down
CCL27	0.0402588	down
F3	0.0402808	down
MFSD4A-AS1	0.0402808	down
CLDN1	0.0443362	down
AHNAK2	0.0460056	down
PIP	0.0460056	down
GAN	0.0474741	down
PLAGL1	0.0482744	down
DLG2	0.0498939	down

## Sheet: GO and KEGG analysis
Category	Term	Count	%	PValue	Genes	List Total	Pop Hits	Pop Total	Fold Enrichment	Bonferroni	Benjamini	FDR
GOTERM_CC_DIRECT	GO:0042470~melanosome	8	6.10687	7.11325e-06	RAB32, PMEL, GPR143, MLANA, RAB27A, MYO5A, TYR, CTSB	129	101	18224	11.1898	0.00125115	0.00125193	0.00125193
GOTERM_CC_DIRECT	GO:0033162~melanosome membrane	4	3.05344	5.35927e-05	RAB32, GPR143, SLC45A2, TYR	129	11	18224	51.3714	0.00938821	0.00471615	0.00471615
GOTERM_BP_DIRECT	GO:0042438~melanin biosynthetic process	4	3.05344	9.19018e-05	PMEL, SLC45A2, MYO5A, TYR	119	13	16792	43.4182	0.071143	0.0737052	0.0737052
GOTERM_BP_DIRECT	GO:0030318~melanocyte differentiation	4	3.05344	0.000353399	EDNRB, RAB27A, MYO5A, SOX10	119	20	16792	28.2218	0.247105	0.141713	0.141713
GOTERM_MF_DIRECT	GO:0004497~monooxygenase activity	5	3.81679	0.000790365	CYP3A7-CYP3A51P, CYP4B1, TYR, CYP4F12, CYP3A5	122	58	16881	11.9283	0.181303	0.117222	0.116759
GOTERM_MF_DIRECT	GO:0070330~aromatase activity	4	3.05344	0.000926658	CYP3A7-CYP3A51P, CYP4B1, CYP4F12, CYP3A5	122	27	16881	20.4991	0.209076	0.117222	0.116759
GOTERM_CC_DIRECT	GO:0005856~cytoskeleton	10	7.63359	0.00123919	GAN, PTPN21, WIPI1, EPPK1, PTPN13, TRIB2, S100A9, S100A8, SGCG, PTPN3	129	371	18224	3.80785	0.196061	0.0726991	0.0726991
GOTERM_BP_DIRECT	GO:0008284~positive regulation of cell proliferation	11	8.39695	0.00165724	FOSL1, ARNT2, MARCKSL1, EDNRB, EPCAM, BAMBI, CHP2, PRAME, S100B, SLC25A33, FGFR2	119	466	16792	3.3309	0.736016	0.443035	0.443035
GOTERM_MF_DIRECT	GO:0050786~RAGE receptor binding	3	2.29008	0.00268649	S100B, S100A9, S100A8	122	11	16881	37.737	0.493685	0.22656	0.225665
GOTERM_MF_DIRECT	GO:0019825~oxygen binding	4	3.05344	0.0046294	CYP3A7-CYP3A51P, CYP4B1, CYP4F12, CYP3A5	122	47	16881	11.7761	0.690859	0.29281	0.291652
GOTERM_CC_DIRECT	GO:0031012~extracellular matrix	8	6.10687	0.00494161	LGALS3BP, SERPINE2, DCD, MMP1, PLAT, F3, S100A9, FGFR2	129	296	18224	3.81814	0.581835	0.217431	0.217431
GOTERM_BP_DIRECT	GO:0035335~peptidyl-tyrosine dephosphorylation	5	3.81679	0.0052229	DUSP4, PTPN21, PTPN13, PTPRF, PTPN3	119	99	16792	7.12673	0.985079	0.883697	0.883697
GOTERM_BP_DIRECT	GO:0014002~astrocyte development	3	2.29008	0.00550933	PLP1, S100A9, S100A8	119	16	16792	26.458	0.988159	0.883697	0.883697
GOTERM_MF_DIRECT	GO:0004725~protein tyrosine phosphatase activity	5	3.81679	0.00580295	DUSP4, PTPN21, PTPN13, PTPRF, PTPN3	122	100	16881	6.91844	0.770631	0.293629	0.292469
GOTERM_CC_DIRECT	GO:0005576~extracellular region	21	16.0305	0.00858086	LGALS3BP, PMEL, DCD, SERPINE2, IL37, TUFT1, MMP1, PLAT, C4ORF48, S100B, EFNA4, PDZD2, WIF1, PIP, PAMR1, S100A9, CCL27, S100A8, FGFR2, CTSB, SNCA	129	1610	18224	1.84267	0.780576	0.302046	0.302046
GOTERM_BP_DIRECT	GO:0032402~melanosome transport	3	2.29008	0.00942321	GPR143, RAB27A, MYO5A	119	21	16792	20.1585	0.999501	1	1
GOTERM_BP_DIRECT	GO:0070488~neutrophil aggregation	2	1.52672	0.0140053	S100A9, S100A8	119	2	16792	141.109	0.999988	1	1
GOTERM_BP_DIRECT	GO:0043066~negative regulation of apoptotic process	9	6.87023	0.0149891	BARD1, ARNT2, EDNRB, CHST11, BCL2A1, EPCAM, PRAME, SOX10, SNCA	119	455	16792	2.79117	0.999995	1	1
GOTERM_MF_DIRECT	GO:0003779~actin binding	7	5.34351	0.0150479	MARCKSL1, MLPH, DAAM1, PIP, TNNI2, MYO5A, PHACTR1	122	278	16881	3.48411	0.978421	0.622063	0.619605
GOTERM_BP_DIRECT	GO:0042476~odontogenesis	3	2.29008	0.0153249	TUFT1, MYO5A, FGFR2	119	27	16792	15.6788	0.999996	1	1
GOTERM_BP_DIRECT	GO:0050832~defense response to fungus	3	2.29008	0.0153249	DCD, S100A9, S100A8	119	27	16792	15.6788	0.999996	1	1
GOTERM_MF_DIRECT	GO:0005515~protein binding	76	58.0153	0.0172112	RTP4, FCGBP, SERPINE2, PLOD3, PTPN21, SNX10, RORA, PLAT, PCTP, TMEM140, CLDN1, PAIP2B, EDNRB, C3ORF52, CHP2, PHLDA1, SGCG, CTSB, DCD, PLLP, NPY1R, EMP3, SOX10, F3, ETV5, RAB32, DAAM1, GAN, BBS12, CLDN8, SCGB2A2, S100A9, S100A8, PMEL, BCL2A1, TUFT1, STXBP1, LRP4, NPL, EFNA4, SCEL, MLANA, WIF1, EPCAM, RGS20, TNNI2, ALX1, KCNN2, PRAME, RALGDS, SNCA, BARD1, ARNT2, TIGAR, MARCKSL1, ZBTB16, AHNAK2, RAB…	122	8785	16881	1.19704	0.987628	0.622063	0.619605
GOTERM_BP_DIRECT	GO:0006919~activation of cysteine-type endopeptidase activity involved in apoptotic process	4	3.05344	0.0206902	F3, S100A9, S100A8, SNCA	119	83	16792	6.80045	1	1	1
GOTERM_BP_DIRECT	GO:0051612~negative regulation of serotonin uptake	2	1.52672	0.0209349	GPM6B, SNCA	119	3	16792	94.0728	1	1	1
GOTERM_BP_DIRECT	GO:0032602~chemokine production	2	1.52672	0.0209349	S100A9, S100A8	119	3	16792	94.0728	1	1	1
GOTERM_BP_DIRECT	GO:1903426~regulation of reactive oxygen species biosynthetic process	2	1.52672	0.0209349	SLC25A33, SNCA	119	3	16792	94.0728	1	1	1
GOTERM_BP_DIRECT	GO:0050808~synapse organization	3	2.29008	0.0224323	MYO5A, LRP4, SNCA	119	33	16792	12.8281	1	1	1
GOTERM_CC_DIRECT	GO:0031090~organelle membrane	4	3.05344	0.0233928	CYP3A7-CYP3A51P, CYP4B1, CYP4F12, CYP3A5	129	87	18224	6.49523	0.984487	0.68619	0.68619
GOTERM_MF_DIRECT	GO:0005506~iron ion binding	5	3.81679	0.0243672	CYP3A7-CYP3A51P, PLOD3, CYP4B1, CYP4F12, CYP3A5	122	153	16881	4.52186	0.998053	0.770613	0.767568
KEGG_PATHWAY	hsa05202:Transcriptional misregulation in cancer	5	3.81679	0.0247824	ARNT2, BCL2A1, ZBTB16, PLAT, ETV5	47	167	6879	4.38209	0.903074	1	1
GOTERM_BP_DIRECT	GO:0002793~positive regulation of peptide secretion	2	1.52672	0.0278162	S100A9, S100A8	119	4	16792	70.5546	1	1	1
GOTERM_BP_DIRECT	GO:0006726~eye pigment biosynthetic process	2	1.52672	0.0278162	GPR143, TYR	119	4	16792	70.5546	1	1	1
GOTERM_BP_DIRECT	GO:0032119~sequestering of zinc ion	2	1.52672	0.0278162	S100A9, S100A8	119	4	16792	70.5546	1	1	1
GOTERM_BP_DIRECT	GO:0032400~melanosome localization	2	1.52672	0.0278162	GPR143, RAB27A	119	4	16792	70.5546	1	1	1
GOTERM_BP_DIRECT	GO:0048133~male germ-line stem cell asymmetric division	2	1.52672	0.0278162	ZBTB16, ETV5	119	4	16792	70.5546	1	1	1
GOTERM_MF_DIRECT	GO:0035662~Toll-like receptor 4 binding	2	1.52672	0.028367	S100A9, S100A8	122	4	16881	69.1844	0.999311	0.797427	0.794276
GOTERM_BP_DIRECT	GO:0060291~long-term synaptic potentiation	3	2.29008	0.0291979	SERPINE2, S100B, SNCA	119	38	16792	11.1402	1	1	1
GOTERM_MF_DIRECT	GO:0005509~calcium ion binding	11	8.39695	0.0333007	MMP1, CDHR1, CHP2, MYO5A, LRP4, S100B, SYT8, PAMR1, S100A9, S100A8, SNCA	122	717	16881	2.12281	0.99981	0.812662	0.80945
GOTERM_BP_DIRECT	GO:0048730~epidermis morphogenesis	2	1.52672	0.0346495	PLOD3, FGFR2	119	5	16792	56.4437	1	1	1
GOTERM_BP_DIRECT	GO:0045599~negative regulation of fat cell differentiation	3	2.29008	0.0351191	BBS12, RORA, TRIB2	119	42	16792	10.0792	1	1	1
GOTERM_MF_DIRECT	GO:0050544~arachidonic acid binding	2	1.52672	0.0353331	S100A9, S100A8	122	5	16881	55.3475	0.999888	0.812662	0.80945
GOTERM_BP_DIRECT	GO:0001755~neural crest cell migration	3	2.29008	0.0398379	EDNRB, ALX1, SOX10	119	45	16792	9.40728	1	1	1
GOTERM_BP_DIRECT	GO:0002933~lipid hydroxylation	2	1.52672	0.0414352	CYP3A7-CYP3A51P, CYP3A5	119	6	16792	47.0364	1	1	1
GOTERM_BP_DIRECT	GO:0042759~long-chain fatty acid biosynthetic process	2	1.52672	0.0414352	PLP1, MYO5A	119	6	16792	47.0364	1	1	1
GOTERM_BP_DIRECT	GO:0001701~in utero embryonic development	5	3.81679	0.0429537	FOSL1, ARNT2, PLOD3, SOX10, FGFR2	119	187	16792	3.77297	1	1	1
GOTERM_CC_DIRECT	GO:0043231~intracellular membrane-bounded organelle	9	6.87023	0.0432144	BARD1, OSTM1, PLAGL1, ATP13A5, S100B, CYP4F12, CYP3A5, FGFR2, CTSB	129	558	18224	2.27857	0.99958	0.853398	0.853398
KEGG_PATHWAY	hsa05200:Pathways in cancer	7	5.34351	0.0453121	ARNT2, EDNRB, MMP1, ZBTB16, LAMB4, RALGDS, FGFR2	47	393	6879	2.60695	0.9866	1	1
GOTERM_CC_DIRECT	GO:0005923~bicellular tight junction	4	3.05344	0.0453777	EPCAM, CLDN8, EPPK1, CLDN1	129	113	18224	5.00075	0.999718	0.853398	0.853398
GOTERM_BP_DIRECT	GO:0006915~apoptotic process	9	6.87023	0.046571	TIGAR, ZBTB16, PLAGL1, PRAME, PHLDA1, S100A9, S100A8, FGFR2, SNCA	119	567	16792	2.23983	1	1	1
GOTERM_BP_DIRECT	GO:0048066~developmental pigmentation	2	1.52672	0.0481736	PMEL, SLC45A2	119	7	16792	40.3169	1	1	1
GOTERM_BP_DIRECT	GO:0030050~vesicle transport along actin filament	2	1.52672	0.0481736	MLPH, MYO5A	119	7	16792	40.3169	1	1	1
GOTERM_BP_DIRECT	GO:0032808~lacrimal gland development	2	1.52672	0.0481736	SOX10, FGFR2	119	7	16792	40.3169	1	1	1
GOTERM_CC_DIRECT	GO:0005615~extracellular space	16	12.2137	0.0507053	LGALS3BP, DCD, SERPINE2, MIA, IL37, PLAT, S100B, F3, SCGB1D2, SCGB2A1, PIP, S100A9, CCL27, S100A8, CTSB, SNCA	129	1347	18224	1.67806	0.999895	0.853398	0.853398
GOTERM_BP_DIRECT	GO:0019233~sensory perception of pain	3	2.29008	0.0517041	EDNRB, DLG2, NPY1R	119	52	16792	8.14092	1	1	1
GOTERM_CC_DIRECT	GO:0016324~apical plasma membrane	6	4.58015	0.0545724	GPR143, EPCAM, PIP, RAB27A, CYP4F12, CLDN1	129	291	18224	2.91281	0.999949	0.853398	0.853398
GOTERM_CC_DIRECT	GO:0005886~plasma membrane	38	29.0076	0.0574741	PMEL, STXBP1, EFNA4, PTPRF, EDNRB, EPCAM, RGS1, CHP2, RGS20, KCNN2, PRAME, GPM6B, SGCG, SNCA, MARCKSL1, ZBTB16, AHNAK2, NPY1R, ANO9, EMP3, PTPN13, SYT8, F3, ETV5, GPR143, DLG2, DAAM1, BAMBI, DLG5, CLDN8, CDHR1, PLP1, LANCL3, ATP13A5, SLC27A6, S100A9, S100A8, FGFR2	129	4121	18224	1.30267	0.99997	0.853398	0.853398
GOTERM_BP_DIRECT	GO:0042733~embryonic digit morphogenesis	3	2.29008	0.0589807	CHST11, ZBTB16, LRP4	119	56	16792	7.55942	1	1	1
GOTERM_BP_DIRECT	GO:0043065~positive regulation of apoptotic process	6	4.58015	0.0605675	BARD1, FOSL1, BCL2A1, ZBTB16, S100B, SNCA	119	300	16792	2.82218	1	1	1
GOTERM_CC_DIRECT	GO:0032585~multivesicular body membrane	2	1.52672	0.0614793	PMEL, RAB27A	129	9	18224	31.3936	0.999986	0.853398	0.853398
GOTERM_BP_DIRECT	GO:0071340~skeletal muscle acetylcholine-gated channel clustering	2	1.52672	0.0615098	LRP4, ETV5	119	9	16792	31.3576	1	1	1
GOTERM_BP_DIRECT	GO:0043030~regulation of macrophage activation	2	1.52672	0.0615098	RORA, SNCA	119	9	16792	31.3576	1	1	1
GOTERM_MF_DIRECT	GO:0019904~protein domain specific binding	5	3.81679	0.0626657	ZBTB16, STXBP1, RAB27A, KCNN2, SNCA	122	208	16881	3.32617	1	1	1
GOTERM_MF_DIRECT	GO:0000977~RNA polymerase II regulatory region sequence-specific DNA binding	5	3.81679	0.0626657	HLF, PLAGL1, ALX1, RORA, ETV5	122	208	16881	3.32617	1	1	1
GOTERM_MF_DIRECT	GO:0016705~oxidoreductase activity, acting on paired donors, with incorporation or reduction of molecular oxygen	3	2.29008	0.0630078	CYP4B1, CYP4F12, CYP3A5	122	57	16881	7.28257	1	1	1
KEGG_PATHWAY	hsa04310:Wnt signaling pathway	4	3.05344	0.0641892	FOSL1, DAAM1, WIF1, BAMBI	47	138	6879	4.24237	0.997908	1	1
GOTERM_BP_DIRECT	GO:0006914~autophagy	4	3.05344	0.0672996	TIGAR, WIPI1, S100A9, S100A8	119	133	16792	4.24389	1	1	1
KEGG_PATHWAY	hsa00830:Retinol metabolism	3	2.29008	0.0679088	CYP3A7-CYP3A51P, ADH1B, CYP3A5	47	64	6879	6.8607	0.998556	1	1
GOTERM_MF_DIRECT	GO:0019911~structural constituent of myelin sheath	2	1.52672	0.0694278	PLLP, PLP1	122	10	16881	27.6738	1	1	1
GOTERM_BP_DIRECT	GO:0006366~transcription from RNA polymerase II promoter	8	6.10687	0.0699058	FOSL1, ARNT2, HLF, PLAGL1, ALX1, SOX10, POU2F3, ETV5	119	513	16792	2.20053	1	1	1
GOTERM_CC_DIRECT	GO:0005802~trans-Golgi network	4	3.05344	0.070914	RAB32, MLANA, RGS20, WIPI1	129	136	18224	4.15504	0.999998	0.853398	0.853398
GOTERM_CC_DIRECT	GO:0043025~neuronal cell body	6	4.58015	0.0714577	MYO5A, LRP4, KCNN2, S100B, TUBB4A, PTPRF	129	315	18224	2.69088	0.999998	0.853398	0.853398
GOTERM_BP_DIRECT	GO:0002523~leukocyte migration involved in inflammatory response	2	1.52672	0.0746607	S100A9, S100A8	119	11	16792	25.6562	1	1	1
GOTERM_BP_DIRECT	GO:0048484~enteric nervous system development	2	1.52672	0.0746607	EDNRB, SOX10	119	11	16792	25.6562	1	1	1
GOTERM_CC_DIRECT	GO:0005764~lysosome	5	3.81679	0.0751953	RAB27A, MYO5A, TYR, CTSB, SNCA	129	226	18224	3.12547	0.999999	0.853398	0.853398
GOTERM_MF_DIRECT	GO:0020037~heme binding	4	3.05344	0.075602	CYP3A7-CYP3A51P, CYP4B1, CYP4F12, CYP3A5	122	137	16881	4.03997	1	1	1
GOTERM_MF_DIRECT	GO:0048156~tau protein binding	2	1.52672	0.0761019	S100B, SNCA	122	11	16881	25.158	1	1	1
GOTERM_MF_DIRECT	GO:0042803~protein homodimerization activity	10	7.63359	0.0790437	BARD1, GJB1, BCL2A1, ZBTB16, LRP4, KCNN2, ALX1, TYR, S100B, FGFR2	122	730	16881	1.89546	1	1	1
GOTERM_BP_DIRECT	GO:0071985~multivesicular body sorting pathway	2	1.52672	0.0811674	RAB27A, EXPH5	119	12	16792	23.5182	1	1	1
GOTERM_BP_DIRECT	GO:0030195~negative regulation of blood coagulation	2	1.52672	0.0811674	SERPINE2, TSPAN8	119	12	16792	23.5182	1	1	1
GOTERM_CC_DIRECT	GO:0005789~endoplasmic reticulum membrane	11	8.39695	0.0819457	PMEL, CYP3A7-CYP3A51P, GJB1, CERS6, MLANA, C3ORF52, PLOD3, CYP4B1, DEGS1, CYP4F12, CYP3A5	129	862	18224	1.80277	1	0.853398	0.853398
GOTERM_CC_DIRECT	GO:0005794~Golgi apparatus	11	8.39695	0.0824305	BACE2, PMEL, GPR143, MLANA, PLAGL1, RAB27A, MYO5A, ALX1, NFKBIE, FGFR2, SNCA	129	863	18224	1.80068	1	0.853398	0.853398
GOTERM_BP_DIRECT	GO:0045944~positive regulation of transcription from RNA polymerase II promoter	12	9.16031	0.0840726	FOSL1, ARNT2, HLF, EPCAM, PLAGL1, CHP2, ALX1, RORA, SOX10, POU2F3, ETV5, FGFR2	119	981	16792	1.72611	1	1	1
GOTERM_BP_DIRECT	GO:0045197~establishment or maintenance of epithelial cell apical/basal polarity	2	1.52672	0.0876288	DLG2, DLG5	119	13	16792	21.7091	1	1	1
GOTERM_MF_DIRECT	GO:0042802~identical protein binding	10	7.63359	0.0893054	HOOK2, DAAM1, CLDN8, ZBTB16, STXBP1, NPL, S100B, CLDN1, SOX10, SNCA	122	749	16881	1.84738	1	1	1
GOTERM_CC_DIRECT	GO:0031091~platelet alpha granule	2	1.52672	0.0939984	SERPINE2, STXBP1	129	14	18224	20.1816	1	0.919095	0.919095
GOTERM_BP_DIRECT	GO:0042311~vasodilation	2	1.52672	0.0940452	EDNRB, PLOD3	119	14	16792	20.1585	1	1	1
GOTERM_BP_DIRECT	GO:0000038~very long-chain fatty acid metabolic process	2	1.52672	0.0940452	SLC27A6, CYP4F12	119	14	16792	20.1585	1	1	1
KEGG_PATHWAY	hsa05204:Chemical carcinogenesis	3	2.29008	0.0996214	CYP3A7-CYP3A51P, ADH1B, CYP3A5	47	80	6879	5.48856	0.999942	1	1

## Sheet: Univariate cox regression
Up regulated genes in RRA analysis						Down regulated genes in RRA analysis
gene	HR	95L	95H	Pvalue		gene	HR	95L	95H	Pvalue
SNX10	0.9625	0.8896	1.041	0.34227		LRP4	0.95	0.896	1.006	0.081
CHST11	0.9006	0.807	1.005	0.06122		PAIP2B	0.899	0.813	0.993	0.036
GMPR	1.106	1.047	1.168	0		LAMB4	0.996	0.922	1.075	0.914
PRAME	0.9539	0.9012	1.01	0.10394		WIF1	0.98	0.931	1.032	0.439
MYO5A	0.9684	0.8774	1.069	0.52325		TSPAN8	0.972	0.926	1.02	0.246
EDNRB	0.9366	0.6697	1.009	0.08318		CYP3A5	0.902	0.813	1	0.051
SOX10	0.9722	0.9228	1.024	0.28913		GIPC2	0.87	0.794	0.953	0.003
MARCKSL1	0.9684	0.8561	1.095	0.60943		PDZD2	0.906	0.851	0.964	0.002
LGALS3BP	1.045	0.9365	1.166	0.43216		NPY1R	0.922	0.879	0.966	0
MLPH	1.094	1.025	1.168	0.00657		DLG5	0.784	0.696	0.883	0
MIA	0.996	0.9435	1.051	0.8851		ADH1B	0.945	0.911	0.98	0.003
ARNT2	0.9632	0.8848	1.049	0.3867		ANO9	1.091	1.029	1.157	0.004
EMP3	1.254	1.097	1.433	0		BARD1	0.806	0.713	0.91	0
BACE2	1.012	0.8999	1.137	0.84709		IL37	1.085	1.004	1.173	0.038
STXBP1	0.9746	0.8823	1.077	0.6118		PLLP	0.941	0.809	1.095	0.434
TUBB4A	1.028	0.9823	1.076	0.23257		TNNI2	0.946	0.867	1.031	0.205
S100B	0.994	0.9363	1.055	0.84365		EFNA4	0.994	0.857	1.154	0.946
SLC45A2	1.05	1.01	1.091	0.01315		CYP4B1	0.969	0.911	1.031	0.318
SNCA	0.9926	0.9097	1.083	0.8676		SYT8	1.084	1.02	1.115	0.009
TYR	1.04	1.001	1.081	0.04193		CERS6	0.81	0.752	0.872	0
TRIB2	0.9029	0.8054	1.012	0.07965		SLC27A6	0.932	0.865	1.004	0.064
RTP4	1.038	0.9485	1.136	0.41874		CDHR1	1.072	1.019	1.129	0.008
BCL2A1	1.009	0.9495	1.071	0.78021		POU2F3	1.033	0.974	1.097	0.277
UPP1	1.082	0.9878	1.186	0.08965		PTPRF	0.969	0.901	1.043	0.406
ALX1	0.965	0.9037	1.03	0.28729		CLDN8	1.039	0.944	1.144	0.436
SLC25A33	0.7522	0.6306	0.8973	0.00155		SCEL	1.058	1.016	1.103	0.006
C4orf48	1.18	1.07	1.31	0		CYP4F12	1.078	1.011	1.15	0.022
STARD3NL	0.8008	0.6901	0.9293	0.00343		DCD	1.032	0.963	1.105	0.378
DUSP4	0.8654	0.7766	0.9643	0.00855		SCGB1D2	1.002	0.954	1.053	0.928
NFKBIE	1.047	0.9005	1.216	0.55306		TUFT1	1.084	0.947	1.161	0.364
RGS20	0.9983	0.9372	1.063	0.95792		EPCAM	1.002	0.946	1.06	0.958
BAMBI	1.012	0.9311	1.1	0.77685		TMEM254	0.741	0.611	0.899	0.002
NPL	0.9372	0.8482	1.036	0.20327		SGCG	0.86	0.792	0.935	0
CTSB	0.9826	0.8851	1.091	0.74262		RORA	0.819	0.749	0.896	0
ARPC1B	1.131	0.9882	1.294	0.07379		CHP2	1.144	1.085	1.207	0
SERPINE2	0.9032	0.8486	0.9633	0.00197		SCGB2A2	0.975	0.884	1.075	0.611
MMP1	1.059	1.019	1.101	0.00332		EXPH5	0.969	0.906	1.037	0.368
PHACTR1	1.018	0.9419	1.1	0.6544		EPPK1	1.097	1.042	1.155	0
WIPI1	1.104	1.004	1.214	0.0412		CYP3A7-CYP3A51P	1.042	0.913	1.19	0.54
PLOD3	1.097	0.9648	1.246	0.15806		RERGL	0.973	0.899	1.056	0.527
NABP1	1.097	0.9648	1.246	0.15806		PTPN13	0.846	0.789	0.906	0
PMEL	1.052	1.02	1.086	0.00153		ZBTB16	0.859	0.8	0.922	0
PLP1	0.9278	0.8762	0.9823	0.01013		C3orf52	0.956	0.889	1.028	0.224
S100A9	1.121	1.061	1.185	0		DEGS1	0.839	0.707	0.996	0.045
MOK	0.9949	0.9003	1.099	0.92052		HOOK2	0.896	0.777	1.304	0.132
GYG2	1.082	1.022	1.146	0.00721		FGFR2	1.601	1.007	1.117	0.026
OSTM1	0.9035	0.8128	1.004	0.05979		PAMR1	0.883	0.815	0.957	0.003
PLAT	0.9816	0.9098	1.059	0.63079		RALGDS	0.953	0.802	1.134	0.588
PHLDA1	0.8758	0.7772	0.9867	0.0293		SCGB2A1	0.985	0.81	1.196	0.875
QPCT	1.076	1.019	1.136	0.00853		PTPN21	0.899	0.807	1.001	0.052
S100A8	1.114	1.064	1.165	0		PTPN3	0.987	0.933	1.043	0.641
KCNN2	1.069	1.019	1.121	0.00645		HLF	0.989	0.927	1.056	0.746
GPM6B	0.9078	0.8315	0.9911	0.03078		FCGBP	0.97	0.917	1.025	0.28
TIGAR	0.9521	0.8321	1.089	0.47478		LANCL3	0.905	0.836	0.979	0.013
GPR19	1.037	0.9415	1.142	0.4604		ATP13A5	1.05	0.968	1.139	0.239
MLANA	1.043	1.007	1.081	0.018		DAAM1	0.961	0.767	0.966	0.011
BBS12	0.8408	0.7459	0.9478	0.00454		CCL27	1.045	0.963	1.134	0.288
FOSL1	1.034	0.9751	1.096	0.26389		F3	0.997	0.924	1.077	0.947
ETV5	0.8833	0.7852	0.9936	0.03879		CLDN1	1.015	0.978	1.054	0.436
GJB1	1.001	0.9465	1.058	0.9858		AHNAK2	1.08	1.024	1.138	0.004
TMEM140	0.9326	0.8131	1.07	0.31852		PIP	0.998	0.915	1.088	0.96
RGS1	0.9832	0.9318	1.037	0.53725		GAN	0.845	0.733	0.974	0.02
RAB27A	1.005	0.9109	1.109	0.92298		PLAGL1	0.892	0.826	0.963	0.003
RAB32	1.042	0.9296	1.168	0.47857		DLG2	0.834	0.766	0.907	0
GPR143	1.042	1.007	1.079	0.01989

## Sheet: Cmap analysis
rank	cmap name	mean	n	enrichment	p	specificity	percent non-null
1	trichostatin A	0.427	182	0.483	0	0.346	75
2	vorinostat	0.494	12	0.632	8e-05	0.2714	83
3	GW-8510	0.64	4	0.874	0.00036	0.116	100
4	sulfamethizole	0.549	4	0.86	0.00052	0	100
5	furazolidone	-0.614	4	-0.841	0.00117	0.0127	100
6	ciclosporin	-0.418	6	-0.673	0.00332	0	66
7	bisoprolol	-0.294	4	-0.784	0.00438	0	50
8	ceftazidime	0.585	3	0.856	0.00559	0.0131	100
9	0175029-0000	0.484	6	0.638	0.00679	0.2118	83
10	rifampicin	-0.294	4	-0.759	0.00688	0.0286	50
11	pralidoxime	-0.403	4	-0.757	0.00712	0	75
12	cinchonine	-0.241	4	-0.75	0.00778	0.0803	50
13	mevalolactone	-0.543	3	-0.836	0.00871	0.0057	100
14	primaquine	0.47	4	0.731	0.0104	0.0147	100
15	nifenazone	-0.488	5	-0.659	0.01103	0.0132	80
16	H-7	0.43	4	0.724	0.0116	0.2167	100
17	doxycycline	-0.356	5	-0.646	0.01376	0.0283	60
18	chenodeoxycholic acid	-0.545	4	-0.712	0.01387	0.0923	75
19	diloxanide	0.525	4	0.711	0.01412	0.0233	100
20	rifabutin	0.602	3	0.807	0.01442	0.099	100
21	foliosidine	-0.319	6	-0.6	0.01442	0.0489	50
22	ellipticine	0.378	4	0.71	0.01444	0.1713	75
23	metolazone	-0.432	5	-0.642	0.01476	0.0056	80
24	diphenhydramine	-0.324	5	-0.642	0.0149	0.1037	60
25	cefamandole	-0.3	4	-0.701	0.01675	0.025	50
26	tetramisole	0.419	4	0.698	0.01721	0.0074	75
27	minoxidil	0.45	5	0.635	0.01834	0.0074	80
28	scriptaid	0.562	3	0.791	0.01847	0.1759	100
29	ketotifen	-0.493	4	-0.693	0.0188	0.0328	75
30	econazole	-0.366	4	-0.689	0.02025	0.1111	75
31	propidium iodide	0.41	4	0.686	0.02053	0.0062	75
32	alexidine	0.28	4	0.68	0.02252	0.1487	50
33	atracurium besilate	-0.338	3	-0.775	0.02316	0.036	66
34	metrizamide	-0.306	4	-0.68	0.02325	0.0482	50
35	esculetin	-0.448	3	-0.774	0.02356	0.0128	66
36	cycloserine	0.298	4	0.673	0.02499	0.0846	50
37	oxybuprocaine	-0.394	4	-0.675	0.02501	0.0281	75
38	xylometazoline	-0.413	4	-0.672	0.02594	0.0332	75
39	pinacidil	-0.361	4	-0.672	0.02598	0.0276	75
40	viomycin	-0.267	4	-0.67	0.0265	0.259	50
41	chloropyramine	0.407	4	0.669	0.02668	0.025	75
42	methacholine chloride	0.524	3	0.761	0.02728	0.0165	100
43	exisulind	-0.635	2	-0.883	0.0275	0.023	100
44	4-hydroxyphenazone	0.296	5	0.603	0.02998	0.0265	60
45	chloropyrazine	0.284	4	0.661	0.03028	0.0949	75
46	ganciclovir	-0.452	4	-0.657	0.03185	0.0226	75
47	mycophenolic acid	0.479	3	0.739	0.03489	0.1859	100
48	doxorubicin	0.46	3	0.737	0.03547	0.1844	100
49	fasudil	0.54	2	0.866	0.03668	0.0148	100
50	nafcillin	-0.288	4	-0.646	0.03736	0.0226	50
51	prenylamine	0.47	4	0.646	0.03768	0.3202	75
52	Prestwick-675	0.392	4	0.646	0.03804	0.0763	75
53	naringenin	0.452	4	0.64	0.04074	0.2819	75
54	cinnarizine	-0.283	4	-0.639	0.04084	0.0514	75
55	ethionamide	0.486	3	0.72	0.04351	0.0592	100
56	daunorubicin	0.466	4	0.635	0.04351	0.2879	75
57	irinotecan	0.495	3	0.718	0.04415	0.3227	100
58	paracetamol	-0.442	4	-0.632	0.0446	0.0337	75
59	Prestwick-1103	-0.288	4	-0.632	0.0448	0.2384	75
60	diethylstilbestrol	-0.299	6	-0.527	0.04525	0.1393	66
61	canadine	-0.367	4	-0.626	0.04824	0.255	50
62	hydrocortisone	0.364	3	0.709	0.04829	0.0188	66
63	abamectin	0.358	4	0.624	0.05019	0.06	75
64	camptothecin	0.411	3	0.704	0.05048	0.433	66
65	nilutamide	-0.277	4	-0.621	0.05132	0.0484	75
66	Prestwick-972	-0.336	3	-0.706	0.0515	0.0483	66
67	practolol	-0.281	4	-0.62	0.0522	0.0357	50
68	quipazine	-0.28	4	-0.618	0.05385	0.0629	50
69	pyrithyldione	-0.24	4	-0.616	0.05461	0.162	50
70	oxymetazoline	0.398	4	0.616	0.05546	0.0411	75
71	molsidomine	-0.272	4	-0.615	0.05572	0.0323	50
72	ivermectin	0.275	5	0.556	0.05607	0.2312	60
73	propranolol	-0.298	4	-0.614	0.0562	0.05	75
74	PNU-0230031	-0.277	8	-0.446	0.05755	0.125	62
75	sulmazole	-0.393	3	-0.694	0.05809	0.1695	66
76	flucytosine	0.314	4	0.612	0.05835	0.0288	75
77	2,6-dimethylpiperidine	0.413	5	0.553	0.05866	0.0236	80
78	quinpirole	-0.338	4	-0.609	0.05964	0.1111	75
79	pentoxifylline	-0.36	5	-0.544	0.06352	0.194	60
80	bemegride	-0.43	4	-0.604	0.06376	0.0365	75
81	11-deoxy-16,16-dimethylprostaglandin E2	-0.286	4	-0.6	0.06668	0.0805	50
82	clemastine	-0.43	3	-0.677	0.06816	0.2101	66
83	sulfaquinoxaline	0.365	3	0.674	0.06862	0.1467	66
84	PHA-00767505E	-0.246	4	-0.595	0.071	0.051	75
85	nimesulide	-0.431	4	-0.592	0.0741	0.0516	75
86	mimosine	-0.406	3	-0.661	0.07778	0.0738	66
87	skimmianine	0.256	4	0.585	0.07915	0.1475	50
88	proguanil	0.336	3	0.657	0.0813	0.1243	66
89	Prestwick-691	0.388	3	0.656	0.08235	0.2625	66
90	moxisylyte	0.321	5	0.525	0.08341	0.0194	80
91	nizatidine	-0.296	4	-0.579	0.08645	0.1695	50
92	methylprednisolone	-0.317	4	-0.578	0.08719	0.1341	75
93	bacitracin	-0.455	3	-0.647	0.08835	0.0667	66
94	corbadrine	0.416	4	0.574	0.0885	0.1325	75
95	meropenem	0.252	4	0.574	0.0887	0.1463	50
96	metyrapone	0.253	4	0.574	0.0888	0.1545	50
97	labetalol	-0.357	4	-0.574	0.09117	0.0863	75
98	carcinine	-0.221	4	-0.573	0.09159	0.0749	75
99	cyclizine	0.254	4	0.57	0.0922	0.0993	50
100	gliquidone	0.208	4	0.565	0.09698	0.0633	75
101	methotrexate	0.319	8	0.41	0.09882	0.3012	62
102	clotrimazole	0.263	5	0.509	0.10159	0.2611	60
103	pridinol	0.251	4	0.558	0.10486	0.08	75
104	berberine	0.239	4	0.557	0.10581	0.1143	50
105	isoxicam	-0.262	5	-0.503	0.10592	0.3649	60
106	tetrandrine	0.412	4	0.556	0.10744	0.2794	75
107	iloprost	-0.308	3	-0.627	0.10788	0.2188	66
108	lisuride	0.337	5	0.503	0.10982	0.4684	60
109	boldine	-0.181	4	-0.556	0.11005	0.0877	50
110	parthenolide	0.246	4	0.552	0.11132	0.4491	75
111	primidone	-0.292	4	-0.553	0.11327	0.1196	50
112	Prestwick-1085	0.37	4	0.548	0.11612	0.0839	75
113	pheniramine	-0.368	5	-0.494	0.11731	0.1868	60
114	apigenin	0.288	4	0.547	0.11747	0.3984	50
115	harmol	-0.153	4	-0.547	0.12079	0.2842	50
116	mebeverine	-0.344	4	-0.545	0.12356	0.1557	50
117	isocarboxazid	0.181	5	0.492	0.12366	0.2663	60
118	crotamiton	-0.318	4	-0.544	0.12399	0.134	50
119	clofibrate	0.466	2	0.743	0.13116	0.1091	100
120	pyrantel	-0.411	5	-0.484	0.13289	0.173	60
121	zomepirac	-0.217	4	-0.537	0.13342	0.2429	50
122	rescinnamine	0.451	3	0.605	0.13501	0.267	66
123	cefoperazone	-0.458	3	-0.605	0.13509	0.1019	66
124	chlorcyclizine	0.325	6	0.443	0.13518	0.265	66
125	asiaticoside	0.336	4	0.532	0.13684	0.1572	75
126	drofenine	0.25	4	0.532	0.13748	0.1569	75
127	dyclonine	0.264	4	0.53	0.13875	0.1534	50
128	iopanoic acid	0.21	4	0.53	0.13941	0.0536	50
129	minaprine	-0.404	5	-0.479	0.1402	0.1745	60
130	quinidine	0.407	3	0.602	0.14027	0.1027	66
131	SC-19220	-0.138	4	-0.531	0.14066	0.069	50
132	etoposide	0.213	4	0.529	0.14086	0.3846	50
133	Prestwick-920	0.394	4	0.524	0.14673	0.1037	75
134	bergenin	0.386	4	0.524	0.14699	0.1646	75
135	scopolamine N-oxide	-0.19	5	-0.474	0.14875	0.2701	60
136	mestranol	0.22	4	0.523	0.14878	0.1798	50
137	butyl hydroxybenzoate	-0.353	5	-0.474	0.14901	0.102	60
138	thiocolchicoside	0.266	4	0.52	0.15272	0.2297	50
139	pronetalol	0.185	4	0.517	0.157	0.1696	50
140	pimozide	0.424	4	0.515	0.1592	0.3568	75
141	mephenytoin	0.217	4	0.515	0.15992	0.1775	75
142	imatinib	-0.23	2	-0.716	0.16019	0.1867	50
143	piperine	0.351	4	0.514	0.16087	0.0704	75
144	sparteine	0.348	4	0.513	0.16123	0.0935	75
145	dydrogesterone	0.359	4	0.512	0.16259	0.1299	75
146	dihydroergocristine	0.343	4	0.512	0.16286	0.4011	75
147	CP-863187	0.397	4	0.51	0.16609	0.2113	75
148	harmaline	-0.18	4	-0.512	0.16636	0.1941	50
149	maprotiline	0.356	4	0.51	0.16692	0.4227	75
150	CP-320650-01	0.335	8	0.372	0.16786	0.578	62
151	captopril	-0.293	5	-0.463	0.1683	0.2116	60
152	furosemide	0.358	4	0.506	0.17239	0.3179	75
153	piperacetazine	0.445	4	0.506	0.17265	0.2686	75
154	clebopride	-0.287	4	-0.507	0.17486	0.1579	50
155	emetine	0.323	4	0.504	0.17643	0.5986	75
156	heptaminol	0.264	5	0.458	0.17951	0.5422	60
157	monobenzone	-0.255	4	-0.503	0.18154	0.2568	50
158	phthalylsulfathiazole	0.092	5	0.457	0.1828	0.4425	60
159	dexamethasone	0.202	8	0.365	0.18283	0.1771	62
160	levamisole	0.405	4	0.5	0.18288	0.2542	75
161	fluorocurarine	0.251	4	0.5	0.18333	0.0744	50
162	phenylpropanolamine	0.326	4	0.499	0.18355	0.0946	75
163	prednisone	0.177	5	0.455	0.18652	0.2456	60
164	etamsylate	0.388	4	0.497	0.18789	0.2546	50
165	Prestwick-689	0.385	4	0.494	0.19153	0.1533	75
166	MK-886	-0.26	2	-0.687	0.19482	0.1391	50
167	dilazep	0.304	5	0.45	0.19541	0.2695	60
168	SR-95531	-0.248	4	-0.493	0.19706	0.2147	50
169	trimethadione	0.393	4	0.49	0.19923	0.1944	75
170	latamoxef	-0.417	3	-0.563	0.20131	0.2529	66
171	anabasine	-0.383	3	-0.562	0.20171	0.2778	66
172	levothyroxine sodium	-0.204	4	-0.49	0.20253	0.2303	50
173	meprylcaine	-0.09	4	-0.487	0.20742	0.1747	50
174	pentolonium	0.309	5	0.444	0.20821	0.2467	60
175	puromycin	0.154	4	0.484	0.20939	0.6461	75
176	Prestwick-692	0.328	4	0.482	0.21359	0.7091	75
177	Chicago Sky Blue 6B	0.352	4	0.482	0.21403	0.4606	75
178	7-aminocephalosporanic acid	-0.347	4	-0.482	0.21741	0.2609	50
179	vitexin	0.4	4	0.479	0.21896	0.0863	75
180	phenoxybenzamine	0.363	4	0.478	0.22103	0.7574	75
181	clioquinol	0.231	5	0.438	0.22109	0.4869	60
182	josamycin	0.307	5	0.434	0.23052	0.4136	60
183	dextromethorphan	0.262	4	0.473	0.23229	0.3044	50
184	tranexamic acid	0.272	5	0.433	0.2327	0.5583	60
185	nabumetone	0.236	4	0.472	0.23384	0.2987	50
186	F0447-0125	0.36	4	0.472	0.23418	0.3744	75
187	convolamine	0.26	4	0.471	0.23617	0.1732	75
188	repaglinide	0.233	4	0.469	0.24112	0.3796	50
189	5182598	0.217	2	0.653	0.24176	0.4248	50
190	phenacetin	-0.273	4	-0.471	0.24218	0.2253	50
191	DL-thiorphan	0.304	2	0.652	0.24251	0.4706	50
192	bicuculline	0.23	4	0.468	0.24325	0.2593	50
193	trichlormethiazide	0.238	4	0.467	0.24536	0.1944	50
194	metronidazole	0.108	5	0.426	0.24666	0.527	60
195	hexylcaine	0.344	4	0.466	0.24699	0.1773	50
196	CP-690334-01	0.156	8	0.341	0.24747	0.5576	62
197	ajmaline	0.427	3	0.539	0.24758	0.5263	66
198	STOCK1N-35215	0.29	3	0.539	0.2479	0.3258	66
199	dinoprostone	0.247	4	0.466	0.24816	0.3951	50
200	PF-00562151-00	-0.198	8	-0.341	0.24842	0.2893	50
201	doxylamine	-0.113	5	-0.423	0.25379	0.4332	60
202	5255229	0.238	2	0.644	0.25411	0.2211	50
203	mepyramine	0.304	4	0.463	0.25419	0.2222	75
204	quinethazone	0.363	4	0.462	0.25527	0.2951	75
205	iocetamic acid	0.339	4	0.462	0.25616	0.3011	50
206	tolfenamic acid	0.359	4	0.461	0.25761	0.2535	75
207	sulfadiazine	0.316	5	0.42	0.25982	0.1148	60
208	gemfibrozil	0.183	5	0.42	0.26028	0.1803	60
209	nipecotic acid	-0.257	4	-0.463	0.26038	0.4947	50
210	sodium phenylbutyrate	0.132	7	0.358	0.26105	0.3333	57
211	harmine	0.28	4	0.46	0.26185	0.4351	50
212	levomepromazine	0.244	4	0.46	0.26185	0.7659	50
213	benzydamine	-0.242	4	-0.461	0.26497	0.2174	50
214	flurbiprofen	0.283	5	0.418	0.26577	0.3379	60
215	helveticoside	0.311	6	0.382	0.2667	0.783	50
216	benperidol	0.133	4	0.458	0.26676	0.2148	50
217	neomycin	0.207	5	0.416	0.26903	0.2097	60
218	dicycloverine	-0.093	5	-0.413	0.27698	0.3512	60
219	carbinoxamine	0.32	4	0.453	0.27808	0.234	50
220	tridihexethyl	-0.297	4	-0.454	0.27985	0.404	50
221	thiamazole	0.243	6	0.377	0.2802	0.483	66
222	oleandomycin	-0.221	5	-0.411	0.28077	0.3587	60
223	ethosuximide	0.263	4	0.451	0.28166	0.2899	50
224	cyanocobalamin	0.312	4	0.451	0.28202	0.1969	50
225	butirosin	0.18	4	0.451	0.28332	0.1818	50
226	mepenzolate bromide	-0.129	5	-0.409	0.28711	0.4037	60
227	procainamide	-0.335	4	-0.451	0.28763	0.3472	50
228	diperodon	-0.296	3	-0.518	0.29028	0.2558	66
229	spiperone	0.216	2	0.619	0.29152	0.4546	50
230	canrenoic acid	0.141	4	0.447	0.29225	0.2901	50
231	xylazine	0.238	4	0.447	0.29284	0.3033	50
232	fenbufen	0.3	6	0.373	0.29302	0.2214	50
233	5252917	0.241	2	0.618	0.29307	0.363	50
234	cloperastine	-0.285	6	-0.373	0.29337	0.4706	50
235	trapidil	-0.194	3	-0.516	0.29401	0.5556	66
236	lobeline	-0.342	4	-0.447	0.2968	0.2841	50
237	strophanthidin	-0.053	4	-0.447	0.29893	0.2247	50
238	iobenguane	-0.348	4	-0.446	0.30084	0.3366	50
239	nadolol	-0.147	4	-0.446	0.30136	0.6	50
240	parbendazole	-0.125	4	-0.445	0.30317	0.337	50
241	(+/-)-catechin	0.256	4	0.443	0.30323	0.2372	50
242	lomefloxacin	0.163	6	0.368	0.30527	0.3675	50
243	imipramine	-0.213	4	-0.444	0.30579	0.3139	50
244	chlortalidone	-0.294	4	-0.444	0.30673	0.426	50
245	amylocaine	0.151	5	0.4	0.30898	0.1985	60
246	piribedil	-0.267	4	-0.441	0.3127	0.435	50
247	tolmetin	-0.321	4	-0.44	0.31514	0.2012	50
248	ricinine	0.278	4	0.438	0.31656	0.2466	50
249	glimepiride	-0.336	4	-0.439	0.31877	0.2286	50
250	hydrocotarnine	0.28	4	0.437	0.32022	0.4539	50
251	trifluridine	0.239	4	0.437	0.32022	0.5474	50
252	loperamide	-0.277	6	-0.364	0.32061	0.5175	50
253	suloctidil	0.288	4	0.437	0.32099	0.6546	50
254	metampicillin	0.208	5	0.395	0.32324	0.5977	60
255	lasalocid	0.082	4	0.434	0.32806	0.6667	50
256	cefalonium	0.41	3	0.499	0.33355	0.2188	66
257	Prestwick-860	-0.311	4	-0.433	0.33492	0.6455	50
258	N-acetylmuramic acid	0.155	4	0.429	0.34254	0.4036	50
259	zimeldine	0.13	5	0.387	0.34531	0.3385	60
260	tiabendazole	0.303	4	0.426	0.34942	0.3302	50
261	prilocaine	-0.143	6	-0.355	0.35024	0.3228	50
262	Prestwick-1100	-0.099	4	-0.427	0.35161	0.2981	50
263	5707885	-0.205	4	-0.426	0.35604	0.4034	50
264	15(S)-15-methylprostaglandin E2	0.249	4	0.423	0.35831	0.5367	50
265	bisacodyl	-0.186	4	-0.425	0.35931	0.4516	50
266	pipemidic acid	-0.335	3	-0.488	0.35985	0.3871	66
267	rofecoxib	-0.201	6	-0.352	0.36	0.3257	50
268	sulfapyridine	-0.236	4	-0.424	0.36159	0.3363	50
269	oxedrine	0.306	4	0.421	0.36337	0.3716	50
270	salsolidin	0.117	4	0.421	0.36337	0.2848	50
271	5248896	0.282	2	0.573	0.36457	0.4875	50
272	articaine	-0.309	3	-0.484	0.36934	0.3027	66
273	0173570-0000	0.204	6	0.347	0.37096	0.5657	50
274	tinidazole	0.25	6	0.347	0.37265	0.2774	50
275	nystatin	-0.13	3	-0.483	0.37315	0.3669	66
276	oxolamine	0.195	4	0.417	0.37522	0.5989	50
277	nisoxetine	-0.265	4	-0.419	0.37665	0.3842	50
278	adrenosterone	0.306	4	0.416	0.37697	0.3986	50
279	guanethidine	0.322	3	0.479	0.3831	0.28	66
280	pivampicillin	0.252	4	0.414	0.38372	0.328	50
281	nitrofural	-0.198	4	-0.415	0.38682	0.3774	50
282	thapsigargin	0.111	3	0.477	0.38797	0.7389	66
283	propofol	0.042	4	0.412	0.39004	0.4122	50
284	4,5-dianilinophthalimide	0.36	2	0.557	0.3921	0.3333	50
285	nimodipine	-0.166	4	-0.413	0.39446	0.34	50
286	lycorine	0.293	5	0.372	0.39505	0.7469	60
287	orciprenaline	-0.308	4	-0.412	0.39603	0.4357	50
288	dorzolamide	0	4	0.41	0.39655	0.2831	50
289	ramifenazone	0.099	4	0.41	0.39655	0.4645	50
290	cetirizine	-0.306	4	-0.409	0.4056	0.686	50
291	cloxacillin	-0.22	4	-0.408	0.40795	0.5273	50
292	cefixime	0.15	4	0.405	0.41427	0.2404	50
293	zoxazolamine	-0.224	4	-0.406	0.41706	0.6212	50
294	bupropion	-0.124	4	-0.405	0.41992	0.5471	50
295	debrisoquine	-0.132	4	-0.404	0.42251	0.3576	50
296	chlorphenesin	-0.262	4	-0.404	0.42281	0.5922	50
297	sulindac	0.175	7	0.309	0.42973	0.5355	57
298	ribostamycin	-0.06	4	-0.401	0.43251	0.4226	50
299	sanguinarine	0.174	2	0.534	0.43443	0.6447	50
300	fluorometholone	0.319	4	0.398	0.43536	0.3961	50
301	rimexolone	-0.144	4	-0.399	0.43804	0.7461	50
302	chloroquine	-0.025	4	0.397	0.43934	0.4853	50
303	paclitaxel	0.177	6	0.327	0.44031	0.4274	50
304	edrophonium chloride	0.165	5	0.358	0.44049	0.3909	60
305	benfluorex	-0.242	4	-0.398	0.44174	0.3286	50
306	R-atenolol	-0.161	4	-0.397	0.44351	0.3598	50
307	buspirone	-0.179	4	-0.397	0.44513	0.3598	50
308	tonzonium bromide	0.243	4	0.393	0.45249	0.699	50
309	bupivacaine	-0.174	4	-0.393	0.45579	0.3827	50
310	digitoxigenin	-0.317	4	-0.393	0.45623	0.5294	50
311	kanamycin	-0.266	4	-0.393	0.45794	0.4798	50
312	5230742	0.288	2	0.521	0.45875	0.3023	50
313	terazosin	0.151	4	0.391	0.45945	0.6292	50
314	hydralazine	0.294	6	0.322	0.46214	0.4634	50
315	Prestwick-664	-0.111	6	-0.322	0.46295	0.6301	50
316	albendazole	0.327	3	0.447	0.46425	0.6221	66
317	quinostatin	0.268	2	0.518	0.46439	0.7072	50
318	pentetic acid	0.342	5	0.352	0.46442	0.4671	60
319	flupentixol	-0.254	4	-0.388	0.4713	0.56	50
320	cisapride	-0.025	4	-0.387	0.47558	0.4014	50
321	alcuronium chloride	0.266	2	0.511	0.47753	0.4222	50
322	CAY-10397	0.165	3	0.441	0.48083	0.3282	66
323	mefenamic acid	0.293	5	0.347	0.48309	0.268	60
324	harmalol	0.302	3	0.44	0.4847	0.5684	66
325	spiramycin	-0.222	6	-0.317	0.48689	0.3469	50
326	isocorydine	0.192	4	0.38	0.49319	0.4364	50
327	chlorphenamine	-0.165	4	-0.382	0.49347	0.5134	50
328	denatonium benzoate	0.145	4	0.379	0.49551	0.563	50
329	ifosfamide	0.13	3	0.435	0.49595	0.4286	66
330	oxybutynin	0.301	4	0.377	0.50425	0.5497	50
331	terbutaline	0.234	4	0.377	0.50596	0.4756	50
332	moracizine	-0.163	4	-0.378	0.50622	0.5828	50
333	chlorzoxazone	0.301	4	0.376	0.50648	0.5575	50
334	arachidonyltrifluoromethane	-0.415	2	-0.497	0.51181	0.5229	50
335	galantamine	-0.076	4	-0.375	0.51712	0.5568	50
336	cefapirin	-0.191	4	-0.373	0.52171	0.5934	50
337	dexpanthenol	0.276	4	0.372	0.5235	0.5183	50
338	procyclidine	-0.295	4	-0.373	0.52352	0.5115	50
339	florfenicol	0.264	4	0.371	0.52408	0.5621	50
340	benzthiazide	-0.315	4	-0.372	0.52696	0.6224	50
341	kinetin	0.107	4	0.369	0.53084	0.4118	50
342	vanoxerine	0.268	4	0.369	0.53198	0.651	50
343	calcium pantothenate	0.269	4	0.369	0.53261	0.5041	50
344	MS-275	0.159	2	0.49	0.53927	0.9481	50
345	ciclacillin	-0.308	4	-0.368	0.54157	0.581	50
346	myricetin	0.278	4	0.364	0.54857	0.7512	50
347	epitiostanol	-0.27	4	-0.365	0.5511	0.6049	50
348	simvastatin	-0.261	4	-0.365	0.5511	0.6	50
349	acepromazine	0.164	4	0.363	0.55267	0.6074	50
350	dimethadione	-0.182	4	-0.364	0.5535	0.5758	50
351	sulfacetamide	0.145	4	0.362	0.55647	0.4701	50
352	carisoprodol	0.03	4	0.361	0.56013	0.5497	50
353	tenoxicam	0.267	4	0.361	0.56116	0.5723	50
354	dipivefrine	0.16	4	0.36	0.56335	0.375	50
355	raubasine	-0.065	4	-0.361	0.5646	0.4872	50
356	levcycloserine	-0.152	4	-0.361	0.56566	0.6907	50
357	SR-95639A	0.243	4	0.358	0.56872	0.5091	50
358	Y-27632	-0.109	2	-0.482	0.56937	0.8033	50
359	staurosporine	-0.292	4	-0.359	0.57357	0.5616	50
360	penbutolol	0.343	3	0.407	0.5761	0.6836	66
361	methazolamide	0.17	4	0.356	0.57861	0.5755	50
362	sulfabenzamide	0.22	4	0.355	0.58151	0.5108	50
363	ampicillin	-0.151	4	-0.356	0.58225	0.5598	50
364	L-methionine sulfoximine	-0.137	4	-0.355	0.58583	0.4857	50
365	benzethonium chloride	0.022	3	0.403	0.58601	0.6842	66
366	letrozole	0.268	4	0.354	0.58631	0.4048	50
367	spaglumic acid	-0.261	2	-0.476	0.59157	0.6774	50
368	STOCK1N-28457	0.269	3	0.401	0.59274	0.5652	66
369	metoprolol	0.038	4	0.351	0.5941	0.7238	50
370	mefexamide	-0.167	4	-0.352	0.59573	0.5906	50
371	oxamniquine	-0.234	4	-0.351	0.59955	0.5661	50
372	butoconazole	0.151	4	0.35	0.59981	0.7017	50
373	NS-398	0.296	3	0.398	0.60177	0.6646	66
374	hesperidin	-0.149	4	-0.35	0.60224	0.56	50
375	cotinine	0.181	6	0.288	0.60651	0.5796	50
376	oxaprozin	0.15	6	0.286	0.614	0.6647	50
377	methylergometrine	-0.17	4	-0.346	0.61688	0.7619	50
378	iopamidol	0.082	4	0.344	0.62024	0.8428	50
379	betonicine	0.224	6	0.285	0.62028	0.7078	50
380	azlocillin	0.273	4	0.344	0.62074	0.5556	50
381	clofilium tosylate	0.097	3	0.391	0.6216	0.6573	66
382	tropine	0.255	4	0.343	0.62225	0.6813	50
383	cobalt chloride	0.128	3	0.389	0.62545	0.6378	66
384	cinchonidine	0.114	4	0.342	0.62629	0.5723	50
385	troleandomycin	0.148	4	0.341	0.62866	0.6296	50
386	ritodrine	0.26	4	0.34	0.6349	0.5749	50
387	pirlindole	0.182	3	0.384	0.63997	0.7151	66
388	fludrocortisone	0.269	8	0.244	0.64357	0.8882	50
389	carbarsone	0.154	4	0.335	0.65159	0.5542	50
390	cyclopentolate	-0.156	4	-0.335	0.65502	0.6688	50
391	acetazolamide	0.118	4	0.332	0.66182	0.5954	50
392	cyproterone	-0.06	4	-0.333	0.66309	0.7968	50
393	mometasone	0.067	4	0.329	0.6725	0.7949	50
394	STOCK1N-35874	-0.233	2	-0.452	0.67444	0.6755	50
395	spectinomycin	-0.252	4	-0.328	0.67728	0.5952	50
396	butamben	0.27	4	0.326	0.6808	0.7727	50
397	picrotoxinin	-0.06	4	-0.327	0.68247	0.7348	50
398	6-azathymine	-0.262	4	-0.324	0.69058	0.8621	50
399	fluoxetine	-0.086	4	-0.322	0.69741	0.725	50
400	protriptyline	0.274	4	0.321	0.69777	0.8268	50
401	clidinium bromide	0.283	4	0.321	0.69882	0.7517	50
402	imipenem	-0.264	4	-0.321	0.70186	0.8619	50
403	pipenzolate bromide	0.098	4	0.32	0.70208	0.6934	50
404	isosorbide	0.242	4	0.319	0.70477	0.7598	50
405	urapidil	-0.12	4	-0.32	0.70584	0.7412	50
406	delsoline	0.153	4	0.318	0.70722	0.763	50
407	BCB000040	-0.276	4	-0.319	0.71002	0.708	50
408	1,4-chrysenequinone	0.041	2	0.434	0.72898	0.875	50
409	aceclofenac	0.179	4	0.311	0.73017	0.637	50
410	colistin	0.259	4	0.31	0.73431	0.8956	50
411	methoxamine	-0.147	4	-0.31	0.736	0.8645	50
412	cefepime	0.063	4	0.31	0.73614	0.8065	50
413	clomifene	0.133	4	0.309	0.73713	0.8161	50
414	ciclopirox	0.122	4	0.308	0.74028	0.913	50
415	hecogenin	0.229	4	0.305	0.74915	0.687	50
416	5279552	0.29	2	0.421	0.76592	0.7431	50
417	oxantel	0.105	4	0.298	0.77302	0.7292	50
418	5211181	0.286	2	0.415	0.78303	0.7345	50
419	praziquantel	0.033	4	0.294	0.78396	0.8421	50
420	sulfanilamide	0.25	4	0.294	0.78514	0.7121	50
421	zuclopenthixol	0.252	4	0.293	0.78736	0.7159	50
422	esculin	0.116	4	0.292	0.7922	0.6777	50
423	5224221	-0.063	2	-0.411	0.79246	0.8872	50
424	blebbistatin	0.282	2	0.408	0.80053	0.9146	50
425	triflupromazine	0.103	4	0.287	0.80624	0.9082	50
426	withaferin A	0.08	4	0.285	0.81227	0.979	50
427	ondansetron	0.271	4	0.284	0.81416	0.9218	50
428	deptropine	0.069	4	0.284	0.81527	0.8933	50
429	mexiletine	0.139	6	0.238	0.81709	0.8239	50
430	vancomycin	0.039	4	0.281	0.82478	0.9042	50
431	piretanide	0.268	4	0.281	0.82532	0.8636	50
432	bethanechol	0.128	4	0.28	0.82618	0.7554	50
433	glibenclamide	0.19	4	0.278	0.83171	0.885	50
434	hexetidine	0.285	4	0.275	0.8403	0.9548	50
435	STOCK1N-35696	-0.277	2	-0.391	0.84182	0.8904	50
436	iopromide	0.239	4	0.271	0.85351	0.9205	50
437	flufenamic acid	0.082	6	0.226	0.85819	0.8686	50
438	vinpocetine	0.199	4	0.268	0.85991	0.8293	50
439	karakoline	0.153	6	0.224	0.86284	0.9305	50
440	chlormezanone	0.061	4	0.266	0.86594	0.8683	50
441	gentamicin	0.086	4	0.264	0.87191	0.95	50
442	menadione	0.245	2	0.373	0.87904	0.96	50
443	W-13	-0.077	2	-0.371	0.88326	0.8859	50
444	butein	0.214	2	0.368	0.89008	0.9123	50
445	homosalate	0.09	4	0.251	0.90416	0.9048	50
446	corticosterone	0.131	4	0.25	0.90449	0.9588	50
447	mercaptopurine	0.218	2	0.359	0.90618	0.9036	50
448	dobutamine	0.095	4	0.249	0.91044	0.9023	50
449	pregnenolone	0.103	4	0.24	0.934	0.9355	50
450	metixene	0.256	4	0.239	0.93596	0.978	50
451	isopropamide iodide	0.083	4	0.23	0.95399	0.9635	50
452	tremorine	0.247	4	0.226	0.96063	0.957	50
453	CP-944629	0.165	4	0.217	0.97306	0.9615	50
454	5186223	-0.816	1	-0.996	---	---	100
455	tomelukast	-0.767	1	-0.989	---	---	100
456	HC toxin	0.719	1	0.986	---	---	100
457	DL-PPMP	-0.747	1	-0.985	---	---	100
458	5149715	-0.614	1	-0.93	---	---	100
459	cytochalasin B	-0.607	1	-0.925	---	---	100
460	PHA-00665752	0.576	1	0.918	---	---	100
461	5162773	-0.59	1	-0.915	---	---	100
462	5186324	0.562	1	0.905	---	---	100
463	5213008	0.545	1	0.886	---	---	100
464	topiramate	0.533	1	0.872	---	---	100
465	MG-132	-0.507	1	-0.862	---	---	100
466	5286656	0.522	1	0.86	---	---	100
467	12,13-EODE	-0.505	1	-0.86	---	---	100
468	celastrol	0.5	1	0.835	---	---	100
469	tyrphostin AG-825	0.499	1	0.834	---	---	100
470	3-aminobenzamide	-0.453	1	-0.833	---	---	100
471	gefitinib	-0.451	1	-0.832	---	---	100
472	tioguanine	0.491	1	0.827	---	---	100
473	5114445	0.489	1	0.824	---	---	100
474	decitabine	0	1	-0.8	---	---	0
475	dimethyloxalylglycine	0.458	1	0.792	---	---	100
476	oligomycin	0.458	1	0.792	---	---	100
477	splitomicin	0.457	1	0.79	---	---	100
478	1,5-isoquinolinediol	0	1	-0.789	---	---	0
479	xamoterol	-0.148	3	-0.769	---	---	33
480	5151277	0	1	-0.753	---	---	0
481	BW-B70C	0	1	-0.751	---	---	0
482	dopamine	0.379	1	0.731	---	---	100
483	tyrphostin AG-1478	0	1	-0.728	---	---	0
484	phenanthridinone	0	1	-0.726	---	---	0
485	phenyl biguanide	0	1	-0.723	---	---	0
486	TTNPB	0	2	-0.719	---	---	0
487	docosahexaenoic acid ethyl ester	0	2	-0.719	---	---	0
488	HNMPA-(AM)3	0	1	-0.715	---	---	0
489	streptozocin	0	4	-0.709	---	---	0
490	amantadine	-0.09	4	-0.707	---	---	25
491	(-)-catechin	0	1	-0.695	---	---	0
492	exemestane	0	1	-0.688	---	---	0
493	5140203	0	1	-0.686	---	---	0
494	methocarbamol	0	3	-0.683	---	---	0
495	Gly-His-Lys	-0.192	3	-0.681	---	---	33
496	2-deoxy-D-glucose	0	1	0.677	---	---	0
497	dexverapamil	0	1	-0.675	---	---	0
498	ronidazole	0.177	3	0.662	---	---	33
499	diflunisal	-0.164	5	-0.659	---	---	40
500	phenazone	-0.193	3	-0.652	---	---	33
501	pararosaniline	0	1	0.651	---	---	0
502	cefoxitin	-0.094	4	-0.65	---	---	25
503	U0125	0	1	-0.646	---	---	0
504	N-phenylanthranilic acid	0	1	0.64	---	---	0
505	Prestwick-642	0	4	-0.632	---	---	0
506	naftifine	0	4	-0.621	---	---	0
507	sulindac sulfide	0	1	-0.619	---	---	0
508	triprolidine	0.099	4	0.616	---	---	25
509	lysergol	0.14	4	0.61	---	---	25
510	triflusal	0.179	3	0.605	---	---	33
511	natamycin	0.104	4	0.599	---	---	25
512	cyclobenzaprine	-0.104	4	-0.598	---	---	25
513	sitosterol	0.092	4	0.595	---	---	25
514	khellin	-0.106	5	-0.594	---	---	40
515	tolnaftate	-0.293	5	-0.593	---	---	40
516	nadide	0	4	-0.593	---	---	0
517	fisetin	0	1	-0.592	---	---	0
518	napelline	0.119	4	0.587	---	---	25
519	cromoglicic acid	0	2	-0.586	---	---	0
520	Prestwick-559	0	3	0.586	---	---	0
521	terfenadine	0.147	3	0.58	---	---	33
522	betahistine	0	4	0.58	---	---	0
523	depudecin	0	2	0.58	---	---	0
524	arachidonic acid	0.183	3	0.578	---	---	33
525	5152487	0	1	0.575	---	---	0
526	SB-203580	-0.162	5	-0.573	---	---	20
527	pheneticillin	-0.17	4	-0.571	---	---	25
528	vigabatrin	-0.175	3	-0.567	---	---	33
529	theophylline	-0.112	4	-0.566	---	---	25
530	ergocalciferol	0	4	-0.563	---	---	0
531	capsaicin	-0.158	4	-0.562	---	---	25
532	ursodeoxycholic acid	0.179	3	0.561	---	---	33
533	bambuterol	-0.152	4	-0.559	---	---	25
534	2-aminobenzenesulfonamide	-0.195	4	-0.558	---	---	25
535	indoprofen	0	4	-0.557	---	---	0
536	succinylsulfathiazole	0.116	4	0.556	---	---	25
537	nialamide	-0.145	4	-0.556	---	---	25
538	ioxaglic acid	0	3	-0.555	---	---	0
539	timolol	0	4	-0.555	---	---	0
540	artemisinin	0.157	3	0.549	---	---	33
541	5109870	0	1	0.544	---	---	0
542	aminoglutethimide	0	3	-0.543	---	---	0
543	dropropizine	0	4	-0.539	---	---	0
544	meglumine	0.135	4	0.539	---	---	25
545	fenofibrate	0	3	0.538	---	---	0
546	oxamic acid	0	1	0.537	---	---	0
547	ranitidine	-0.234	5	-0.536	---	---	40
548	5666823	0	1	0.535	---	---	0
549	hymecromone	0	4	-0.534	---	---	0
550	Trolox C	0.116	4	0.533	---	---	25
551	CP-319743	0	4	-0.532	---	---	0
552	cefalexin	0.205	5	0.532	---	---	40
553	lymecycline	-0.091	4	-0.529	---	---	25
554	droperidol	-0.141	4	-0.529	---	---	25
555	NU-1025	0	2	-0.528	---	---	0
556	harpagoside	-0.165	4	-0.526	---	---	25
557	nomegestrol	0.192	3	0.526	---	---	33
558	arcaine	-0.115	4	-0.523	---	---	25
559	N6-methyladenosine	-0.132	4	-0.523	---	---	25
560	semustine	0	4	-0.522	---	---	0
561	zalcitabine	-0.152	4	-0.521	---	---	25
562	meclozine	-0.123	5	-0.521	---	---	20
563	fendiline	-0.202	3	-0.52	---	---	33
564	hexestrol	0.138	4	0.517	---	---	25
565	naltrexone	0.004	5	-0.516	---	---	20
566	prazosin	0.15	6	0.515	---	---	33
567	hydroquinine	-0.186	4	-0.512	---	---	25
568	cantharidin	0	1	-0.51	---	---	0
569	demecolcine	0	1	-0.508	---	---	0
570	decamethonium bromide	-0.201	4	-0.505	---	---	25
571	carbenoxolone	-0.013	4	-0.504	---	---	25
572	AH-6809	0	2	-0.503	---	---	0
573	8-azaguanine	0.087	4	0.503	---	---	25
574	adiphenine	0.013	5	-0.503	---	---	20
575	BCB000039	-0.215	3	-0.502	---	---	33
576	lisinopril	0	3	0.502	---	---	0
577	azaperone	0	4	0.502	---	---	0
578	naftopidil	0	3	-0.497	---	---	0
579	anisomycin	0.16	4	-0.495	---	---	0
580	tocainide	-0.072	4	-0.494	---	---	25
581	glycocholic acid	0	4	0.493	---	---	0
582	gelsemine	0.183	4	0.493	---	---	25
583	lincomycin	-0.17	3	-0.492	---	---	33
584	amikacin	-0.151	4	-0.491	---	---	25
585	clofazimine	-0.112	5	-0.491	---	---	20
586	colecalciferol	0.115	4	0.491	---	---	25
587	PF-00875133-00	-0.167	3	-0.49	---	---	33
588	metrifonate	0	5	-0.49	---	---	0
589	3-nitropropionic acid	-0.138	4	-0.489	---	---	25
590	sulfamonomethoxine	0.078	4	-0.488	---	---	0
591	epiandrosterone	0	4	-0.487	---	---	0
592	alfuzosin	-0.13	5	-0.486	---	---	20
593	lansoprazole	0	4	-0.486	---	---	0
594	scopoletin	0	2	-0.484	---	---	0
595	piperlongumine	0	2	0.482	---	---	0
596	securinine	-0.135	4	-0.481	---	---	25
597	norfloxacin	0.081	5	0.481	---	---	20
598	Prestwick-1084	0.092	4	0.481	---	---	25
599	16,16-dimethylprostaglandin E2	0	3	-0.48	---	---	0
600	fenoterol	0.18	3	0.479	---	---	33
601	adenosine phosphate	-0.193	4	-0.478	---	---	25
602	idazoxan	0.08	4	0.478	---	---	25
603	benzocaine	-0.099	4	-0.477	---	---	25
604	mepacrine	0	2	-0.477	---	---	0
605	hydroxyachillin	-0.15	4	-0.476	---	---	25
606	terconazole	0	4	0.475	---	---	0
607	betulin	-0.206	3	-0.475	---	---	33
608	protoveratrine A	0.154	4	0.474	---	---	25
609	chloramphenicol	-0.107	4	-0.472	---	---	25
610	probenecid	0.108	4	0.47	---	---	25
611	meticrane	0.228	5	0.47	---	---	40
612	chlorogenic acid	0.104	4	-0.469	---	---	0
613	spironolactone	-0.119	5	-0.469	---	---	40
614	nomifensine	-0.103	5	-0.465	---	---	20
615	Prestwick-1083	-0.244	3	-0.465	---	---	33
616	metitepine	0	4	-0.465	---	---	0
617	physostigmine	0	4	-0.464	---	---	0
618	digoxigenin	-0.219	5	-0.463	---	---	40
619	cortisone	0.22	3	0.462	---	---	33
620	moxonidine	0.14	3	0.46	---	---	33
621	sulfamethoxazole	0.247	5	0.458	---	---	40
622	chrysin	0.128	3	0.457	---	---	33
623	alfaxalone	0.115	3	0.457	---	---	33
624	digoxin	0	4	-0.457	---	---	0
625	ascorbic acid	0	4	-0.457	---	---	0
626	levonorgestrel	-0.03	6	0.456	---	---	16
627	budesonide	-0.047	4	0.454	---	---	25
628	isradipine	-0.144	4	-0.452	---	---	25
629	pergolide	0	4	-0.452	---	---	0
630	sulfaphenazole	0.134	4	0.452	---	---	25
631	S-propranolol	-0.109	4	-0.451	---	---	25
632	nicotinic acid	-0.136	4	-0.45	---	---	25
633	propylthiouracil	0.149	4	0.449	---	---	25
634	BCB000038	-0.146	4	-0.448	---	---	25
635	valdecoxib	0	3	-0.447	---	---	0
636	halofantrine	0.155	3	0.446	---	---	33
637	thioperamide	-0.143	5	-0.446	---	---	20
638	tropicamide	-0.221	6	-0.446	---	---	33
639	bromperidol	0.162	3	0.444	---	---	33
640	amoxicillin	-0.126	4	-0.444	---	---	25
641	AR-A014418	0	3	-0.443	---	---	0
642	butacaine	0	4	-0.442	---	---	0
643	pyrazinamide	-0.057	4	0.442	---	---	25
644	erythromycin	-0.234	5	-0.442	---	---	40
645	etodolac	-0.229	5	-0.441	---	---	40
646	phensuximide	0.149	4	0.441	---	---	25
647	PF-00539758-00	0.139	3	0.441	---	---	33
648	coralyne	-0.018	4	0.44	---	---	25
649	miconazole	-0.134	5	-0.44	---	---	20
650	fluspirilene	0	4	-0.437	---	---	0
651	calmidazolium	0	2	-0.436	---	---	0
652	famotidine	-0.218	5	-0.436	---	---	40
653	levopropoxyphene	-0.125	4	-0.435	---	---	25
654	glafenine	-0.151	4	-0.435	---	---	25
655	amrinone	-0.076	4	-0.435	---	---	25
656	imidurea	0.134	3	0.434	---	---	33
657	dexpropranolol	0	3	-0.433	---	---	0
658	melatonin	-0.175	4	-0.432	---	---	25
659	diazoxide	-0.081	5	-0.432	---	---	20
660	mecamylamine	0.231	3	0.431	---	---	33
661	cyclic adenosine monophosphate	0	4	-0.431	---	---	0
662	carbimazole	0.017	3	-0.43	---	---	33
663	SC-58125	0	4	-0.429	---	---	0
664	homochlorcyclizine	-0.143	4	-0.429	---	---	25
665	C-75	0.16	4	0.428	---	---	25
666	sulfafurazole	-0.109	5	-0.428	---	---	20
667	Prestwick-665	0.15	5	0.427	---	---	40
668	(-)-isoprenaline	0	4	-0.427	---	---	0
669	rolipram	-0.024	4	0.427	---	---	25
670	meclocycline	0	4	-0.426	---	---	0
671	ethambutol	-0.235	5	-0.425	---	---	40
672	tiratricol	0.135	4	0.425	---	---	25
673	ketoprofen	-0.073	6	-0.424	---	---	16
674	gabexate	-0.104	4	-0.424	---	---	25
675	ikarugamycin	0	3	-0.423	---	---	0
676	loracarbef	0.022	4	-0.423	---	---	25
677	pirenperone	0.213	5	0.422	---	---	40
678	ouabain	0	4	-0.422	---	---	0
679	levobunolol	0.171	4	-0.421	---	---	0
680	ifenprodil	0.111	4	0.42	---	---	25
681	Prestwick-983	-0.063	3	-0.419	---	---	33
682	acemetacin	0.02	4	-0.419	---	---	25
683	midecamycin	0.162	5	0.418	---	---	40
684	ticarcillin	-0.169	3	-0.418	---	---	33
685	verteporfin	-0.242	3	-0.417	---	---	33
686	roxithromycin	0.03	4	0.417	---	---	25
687	cefalotin	0	4	-0.416	---	---	0
688	acetohexamide	0.04	4	-0.415	---	---	25
689	vinblastine	-0.157	3	-0.414	---	---	33
690	citalopram	0.023	4	0.414	---	---	25
691	mephenesin	0.214	5	0.414	---	---	40
692	tetraethylenepentamine	-0.131	6	-0.414	---	---	33
693	alpha-yohimbine	-0.005	3	-0.414	---	---	33
694	etamivan	-0.141	4	-0.413	---	---	25
695	3-hydroxy-DL-kynurenine	-0.092	6	-0.413	---	---	16
696	acetylsalicylic acid	0.225	13	0.412	---	---	38
697	velnacrine	-0.207	4	-0.412	---	---	25
698	trazodone	0.153	3	0.412	---	---	33
699	cefadroxil	-0.005	4	-0.412	---	---	25
700	fusaric acid	0.108	4	0.412	---	---	25
701	sulfathiazole	-0.278	5	-0.411	---	---	40
702	gabapentin	0.128	4	-0.411	---	---	0
703	progesterone	-0.11	4	-0.411	---	---	25
704	cyclopenthiazide	-0.024	4	-0.411	---	---	25
705	cicloheximide	0.121	4	-0.41	---	---	0
706	glipizide	0	5	-0.41	---	---	0
707	oxybenzone	-0.184	4	-0.41	---	---	25
708	tolbutamide	0.235	7	0.409	---	---	42
709	proxymetacaine	0	4	-0.409	---	---	0
710	caffeic acid	-0.226	3	-0.408	---	---	33
711	bendroflumethiazide	-0.111	6	-0.408	---	---	16
712	trimetazidine	0.134	4	0.408	---	---	25
713	pempidine	0.115	5	0.408	---	---	20
714	carmustine	-0.091	3	-0.407	---	---	33
715	apramycin	0.112	4	0.407	---	---	25
716	cefotiam	-0.085	4	-0.406	---	---	25
717	aciclovir	-0.067	6	-0.406	---	---	16
718	stachydrine	0.124	4	0.406	---	---	25
719	antimycin A	-0.127	5	-0.406	---	---	20
720	chlorpropamide	0.173	6	0.406	---	---	33
721	PHA-00816795	0	2	-0.405	---	---	0
722	orphenadrine	-0.172	6	-0.405	---	---	33
723	ampyrone	0.025	5	-0.404	---	---	20
724	memantine	0	4	-0.403	---	---	0
725	colchicine	-0.109	6	-0.403	---	---	16
726	pimethixene	-0.19	3	-0.403	---	---	33
727	naproxen	-0.132	9	-0.402	---	---	33
728	lanatoside C	0.06	6	0.402	---	---	16
729	sulfamethoxypyridazine	0.097	5	0.4	---	---	20
730	etidronic acid	0.149	4	0.4	---	---	25
731	aminophenazone	-0.1	5	-0.4	---	---	40
732	pargyline	-0.171	4	-0.399	---	---	25
733	fenoprofen	-0.078	6	-0.399	---	---	16
734	atovaquone	0.152	3	0.399	---	---	33
735	Prestwick-864	-0.002	4	0.399	---	---	25
736	fipexide	0.139	3	0.399	---	---	33
737	tetracaine	0	3	-0.398	---	---	0
738	bufexamac	0	4	-0.398	---	---	0
739	flumequine	-0.148	4	-0.397	---	---	25
740	folic acid	0	4	-0.397	---	---	0
741	pramocaine	-0.112	5	-0.397	---	---	20
742	mesalazine	-0.26	5	-0.396	---	---	40
743	celecoxib	0.092	5	-0.396	---	---	0
744	metergoline	0	4	0.396	---	---	0
745	N-acetyl-L-leucine	0.133	4	0.396	---	---	25
746	bromocriptine	0.168	5	0.395	---	---	40
747	nicergoline	0.212	5	0.395	---	---	40
748	alimemazine	-0.049	4	-0.395	---	---	25
749	tetryzoline	-0.174	3	-0.394	---	---	33
750	altretamine	0.142	4	0.394	---	---	25
751	dioxybenzone	-0.13	4	-0.394	---	---	25
752	vidarabine	-0.009	4	-0.394	---	---	25
753	diflorasone	0.015	4	0.394	---	---	25
754	cinoxacin	-0.164	4	-0.393	---	---	25
755	phenindione	0	4	0.392	---	---	0
756	pancuronium bromide	0.013	4	0.392	---	---	25
757	betazole	0	5	-0.391	---	---	0
758	flavoxate	-0.125	4	-0.39	---	---	25
759	meteneprost	-0.028	4	-0.39	---	---	25
760	PHA-00846566E	0.197	3	0.389	---	---	33
761	propafenone	-0.123	4	-0.389	---	---	25
762	5253409	0	2	-0.387	---	---	0
763	luteolin	0.105	4	0.387	---	---	25
764	arecoline	-0.052	4	-0.387	---	---	25
765	PNU-0293363	0.114	3	-0.387	---	---	0
766	estriol	0.015	4	0.387	---	---	25
767	syrosingopine	0.13	4	0.386	---	---	25
768	5194442	-0.121	4	-0.385	---	---	25
769	alprenolol	-0.143	4	-0.385	---	---	25
770	altizide	0	4	-0.385	---	---	0
771	lovastatin	-0.137	4	-0.384	---	---	25
772	mesoridazine	-0.219	4	-0.384	---	---	25
773	remoxipride	-0.047	4	0.383	---	---	25
774	16-phenyltetranorprostaglandin E2	0.103	4	0.383	---	---	25
775	isometheptene	-0.031	4	-0.382	---	---	25
776	rotenone	-0.141	4	-0.382	---	---	25
777	quercetin	0.105	6	-0.382	---	---	16
778	piroxicam	-0.125	4	-0.382	---	---	25
779	norethisterone	0	4	-0.381	---	---	0
780	selegiline	0.099	4	0.381	---	---	25
781	tetracycline	0.093	5	-0.38	---	---	20
782	isoniazid	-0.157	5	-0.38	---	---	40
783	etacrynic acid	0.168	3	0.379	---	---	33
784	seneciphylline	0	4	0.379	---	---	0
785	dienestrol	-0.214	3	-0.379	---	---	33
786	salsolinol	-0.333	3	-0.379	---	---	33
787	bephenium hydroxynaphthoate	0.259	5	0.379	---	---	40
788	isoflupredone	0.155	3	-0.379	---	---	0
789	azacitidine	0.165	3	0.378	---	---	33
790	ginkgolide A	0	4	-0.378	---	---	0
791	oxprenolol	0	4	-0.378	---	---	0
792	nitrofurantoin	0.214	5	0.378	---	---	40
793	etifenin	-0.042	4	0.377	---	---	25
794	theobromine	0	4	0.377	---	---	0
795	felbinac	0.031	4	-0.377	---	---	25
796	orlistat	0	5	0.377	---	---	0
797	pivmecillinam	-0.166	4	-0.377	---	---	25
798	enoxacin	0	4	-0.376	---	---	0
799	epivincamine	-0.152	4	-0.376	---	---	25
800	methoxsalen	0	3	0.375	---	---	0
801	sulfadimidine	0.094	6	0.374	---	---	16
802	sulfametoxydiazine	-0.116	4	-0.374	---	---	25
803	clorgiline	-0.205	4	-0.374	---	---	25
804	eucatropine	-0.014	6	0.373	---	---	16
805	doxepin	-0.141	3	-0.372	---	---	33
806	copper sulfate	0	4	-0.371	---	---	0
807	mitoxantrone	0.252	3	0.371	---	---	33
808	tolazamide	0.198	3	0.371	---	---	33
809	pentoxyverine	-0.149	4	-0.371	---	---	25
810	etofylline	-0.135	5	-0.37	---	---	20
811	procarbazine	-0.02	3	-0.37	---	---	33
812	cephaeline	0.215	5	-0.37	---	---	0
813	tomatidine	0	4	0.37	---	---	0
814	diphemanil metilsulfate	0.114	5	-0.369	---	---	0
815	Prestwick-1080	0.021	4	-0.369	---	---	25
816	cefaclor	-0.118	4	-0.369	---	---	25
817	dinoprost	-0.103	4	-0.368	---	---	25
818	nefopam	-0.179	5	-0.368	---	---	40
819	etofenamate	-0.157	4	-0.368	---	---	25
820	pizotifen	0.172	4	0.367	---	---	25
821	nitrendipine	-0.079	5	-0.367	---	---	40
822	etanidazole	0.122	4	0.367	---	---	25
823	flucloxacillin	0.157	4	-0.367	---	---	0
824	fluvoxamine	-0.123	4	-0.367	---	---	25
825	buflomedil	-0.15	4	-0.367	---	---	25
826	pindolol	-0.041	5	-0.367	---	---	20
827	octopamine	0.143	4	0.366	---	---	25
828	methyldopa	0.08	5	0.366	---	---	20
829	disopyramide	-0.02	4	0.365	---	---	25
830	enilconazole	-0.1	4	-0.364	---	---	25
831	flecainide	0.086	6	0.364	---	---	16
832	tacrolimus	0.164	3	-0.364	---	---	0
833	Prestwick-1082	0.176	3	0.364	---	---	33
834	bepridil	0.126	4	0.364	---	---	25
835	0316684-0000	-0.017	4	-0.363	---	---	25
836	0297417-0002B	0.176	3	0.363	---	---	33
837	fluvastatin	0.006	4	0.363	---	---	25
838	mebendazole	0.08	5	0.363	---	---	40
839	nortriptyline	-0.123	4	-0.361	---	---	25
840	suprofen	-0.12	4	-0.361	---	---	25
841	BAS-012416453	0.193	3	0.361	---	---	33
842	hesperetin	-0.193	5	-0.361	---	---	40
843	leflunomide	0	4	-0.36	---	---	0
844	ebselen	0.192	3	0.36	---	---	33
845	pilocarpine	0.138	4	-0.36	---	---	0
846	tranylcypromine	0.111	5	0.36	---	---	20
847	AH-23848	0.031	3	-0.36	---	---	33
848	estropipate	-0.043	4	0.359	---	---	25
849	tetroquinone	-0.084	4	-0.359	---	---	25
850	streptomycin	-0.102	4	-0.359	---	---	25
851	iodixanol	0.218	3	-0.359	---	---	0
852	ionomycin	0	3	-0.358	---	---	0
853	bacampicillin	0.206	4	0.357	---	---	25
854	bromopride	-0.089	6	-0.356	---	---	16
855	diclofenamide	-0.027	4	-0.355	---	---	25
856	difenidol	-0.227	3	-0.354	---	---	33
857	beclometasone	0.23	3	0.354	---	---	33
858	calycanthine	-0.182	4	-0.353	---	---	25
859	biperiden	0.1	5	0.352	---	---	20
860	doxazosin	-0.113	4	-0.352	---	---	25
861	promazine	0.075	6	0.352	---	---	16
862	suramin sodium	0.158	4	0.351	---	---	25
863	sulfadoxine	-0.175	3	-0.351	---	---	33
864	5155877	-0.02	4	-0.351	---	---	25
865	scopolamine	0	4	-0.35	---	---	0
866	suxibuzone	-0.147	4	-0.35	---	---	25
867	etomidate	0.148	3	0.35	---	---	33
868	harman	0.145	4	-0.349	---	---	0
869	tobramycin	-0.117	4	-0.349	---	---	25
870	lobelanidine	0.142	4	-0.348	---	---	0
871	retrorsine	0.075	4	0.348	---	---	25
872	clindamycin	-0.152	5	-0.348	---	---	40
873	betulinic acid	0.12	4	0.348	---	---	25
874	milrinone	0.163	3	0.348	---	---	33
875	isoetarine	0.113	4	-0.348	---	---	0
876	tyloxapol	0.127	4	0.348	---	---	25
877	noscapine	0.144	4	0.347	---	---	25
878	colforsin	0.121	5	0.347	---	---	40
879	thiostrepton	-0.124	4	-0.347	---	---	25
880	cefazolin	0.236	5	0.346	---	---	40
881	isoconazole	0.122	5	0.346	---	---	40
882	ipratropium bromide	-0.046	3	0.345	---	---	33
883	roxarsone	-0.167	4	-0.345	---	---	25
884	quinisocaine	0.13	4	0.344	---	---	25
885	desipramine	0.001	4	0.344	---	---	25
886	sisomicin	-0.086	4	-0.344	---	---	25
887	thioproperazine	0.166	5	0.344	---	---	40
888	N-acetyl-L-aspartic acid	0.123	4	0.343	---	---	25
889	allantoin	0.222	5	0.343	---	---	40
890	cyproheptadine	0.07	5	0.342	---	---	20
891	benserazide	-0.128	5	-0.341	---	---	20
892	pirenzepine	0.004	5	-0.341	---	---	20
893	AG-012559	0.142	3	0.341	---	---	33
894	corynanthine	-0.21	3	-0.34	---	---	33
895	ethisterone	0.21	6	0.34	---	---	33
896	neostigmine bromide	0.117	4	0.34	---	---	25
897	metamizole sodium	-0.115	6	-0.34	---	---	16
898	alsterpaullone	0.185	3	0.34	---	---	33
899	pyrvinium	-0.188	6	-0.338	---	---	33
900	trimethoprim	0.132	5	0.338	---	---	40
901	fusidic acid	-0.126	4	-0.338	---	---	25
902	co-dergocrine mesilate	0	4	0.337	---	---	0
903	eticlopride	0.055	4	-0.337	---	---	25
904	thiethylperazine	0	4	-0.337	---	---	0
905	mafenide	-0.141	5	-0.335	---	---	40
906	eldeline	-0.018	6	-0.335	---	---	16
907	calcium folinate	0.13	5	0.335	---	---	40
908	idoxuridine	-0.235	5	-0.335	---	---	40
909	ciprofloxacin	-0.123	5	-0.334	---	---	20
910	tolazoline	-0.208	5	-0.334	---	---	40
911	atropine	0.137	4	0.334	---	---	25
912	profenamine	0.094	4	-0.334	---	---	0
913	riluzole	0.103	5	0.334	---	---	20
914	sulconazole	0	4	-0.334	---	---	0
915	hemicholinium	-0.16	4	-0.334	---	---	25
916	santonin	-0.189	4	-0.333	---	---	25
917	zaprinast	-0.148	4	-0.333	---	---	25
918	desoxycortone	0	4	-0.332	---	---	0
919	lithocholic acid	0.093	6	0.332	---	---	16
920	flunarizine	0.05	4	-0.332	---	---	25
921	hydrastine hydrochloride	0.027	4	0.332	---	---	25
922	moroxydine	-0.125	5	-0.331	---	---	40
923	androsterone	-0.081	4	-0.331	---	---	25
924	proscillaridin	0.14	3	0.331	---	---	33
925	hycanthone	0.147	4	0.331	---	---	25
926	bretylium tosilate	0.101	4	-0.331	---	---	0
927	deferoxamine	0.084	8	0.331	---	---	37
928	prednicarbate	-0.086	3	-0.33	---	---	33
929	trimethylcolchicinic acid	-0.111	4	-0.33	---	---	25
930	Prestwick-685	0.082	5	0.33	---	---	20
931	salbutamol	0.227	5	0.33	---	---	40
932	liothyronine	0	4	-0.33	---	---	0
933	dihydroergotamine	-0.018	5	-0.329	---	---	20
934	lidocaine	0.1	5	0.329	---	---	40
935	acacetin	0.168	6	0.328	---	---	33
936	amphotericin B	0	4	-0.328	---	---	0
937	antazoline	0	4	-0.328	---	---	0
938	brompheniramine	0	4	-0.328	---	---	0
939	serotonin	0.178	5	0.328	---	---	40
940	pentetrazol	-0.004	4	-0.328	---	---	25
941	famprofazone	0.093	6	0.327	---	---	33
942	triamterene	0.113	5	-0.327	---	---	20
943	epirizole	0.011	5	-0.327	---	---	40
944	verapamil	0.148	6	0.326	---	---	33
945	pyridoxine	-0.128	4	-0.325	---	---	25
946	gramine	-0.017	4	-0.325	---	---	25
947	ketoconazole	-0.011	4	-0.325	---	---	25
948	betamethasone	0	3	-0.324	---	---	0
949	diltiazem	0.073	5	-0.324	---	---	0
950	(-)-MK-801	-0.167	4	-0.324	---	---	25
951	trihexyphenidyl	-0.057	3	-0.324	---	---	33
952	PF-00539745-00	0.136	3	0.323	---	---	33
953	enalapril	-0.145	4	-0.323	---	---	25
954	etynodiol	0.152	4	-0.323	---	---	0
955	0225151-0000	-0.01	3	0.322	---	---	33
956	equilin	-0.083	5	-0.322	---	---	40
957	clobetasol	0.241	3	0.322	---	---	33
958	ofloxacin	0	5	-0.321	---	---	0
959	pirinixic acid	-0.11	5	-0.321	---	---	20
960	chlorhexidine	-0.034	5	-0.321	---	---	20
961	omeprazole	0.139	4	0.321	---	---	25
962	amoxapine	-0.154	5	-0.321	---	---	40
963	cefotetan	0.136	3	-0.32	---	---	0
964	pepstatin	0.069	4	0.32	---	---	25
965	dehydrocholic acid	-0.123	5	-0.319	---	---	40
966	AG-028671	0.03	3	-0.318	---	---	33
967	metanephrine	-0.05	5	-0.318	---	---	40
968	beta-escin	0.164	6	0.318	---	---	33
969	amitriptyline	0.066	6	-0.317	---	---	16
970	ethaverine	0	4	-0.317	---	---	0
971	vincamine	-0.037	6	-0.317	---	---	16
972	Prestwick-981	0.154	3	0.316	---	---	33
973	thiamphenicol	0.08	5	0.316	---	---	20
974	chlorprothixene	0.042	4	-0.315	---	---	25
975	cefuroxime	-0.046	4	-0.315	---	---	25
976	minocycline	-0.014	5	-0.315	---	---	20
977	levocabastine	0.148	4	0.315	---	---	25
978	raloxifene	0.127	7	-0.314	---	---	14
979	dirithromycin	0.152	3	0.314	---	---	33
980	tribenoside	0.12	4	-0.314	---	---	0
981	sulfamerazine	0.012	5	0.313	---	---	40
982	kaempferol	0.111	4	0.313	---	---	25
983	flunixin	-0.064	5	-0.312	---	---	20
984	lidoflazine	0.171	3	0.312	---	---	33
985	meclofenoxate	0.055	6	0.311	---	---	33
986	dicloxacillin	-0.129	4	-0.311	---	---	25
987	azapropazone	0.045	3	-0.311	---	---	33
988	isoxsuprine	-0.25	5	-0.311	---	---	40
989	betaxolol	0.216	4	0.31	---	---	25
990	disulfiram	0.09	5	-0.31	---	---	0
991	benzamil	0.072	6	-0.31	---	---	0
992	rolitetracycline	0	4	0.31	---	---	0
993	thiamine	0.214	3	-0.309	---	---	0
994	lorglumide	-0.105	5	-0.309	---	---	20
995	sulfaguanidine	-0.136	5	-0.309	---	---	20
996	(+)-isoprenaline	0.14	4	0.309	---	---	25
997	pyrimethamine	-0.128	5	-0.309	---	---	40
998	canavanine	-0.055	3	0.308	---	---	33
999	thalidomide	0.208	7	0.308	---	---	42
1000	alfadolone	0.041	3	0.307	---	---	33
1001	flunisolide	0.082	6	-0.307	---	---	0
1002	LM-1685	0.192	3	0.307	---	---	33
1003	monocrotaline	0.098	4	0.306	---	---	25
1004	etiocholanolone	-0.028	6	-0.306	---	---	33
1005	iohexol	0.107	4	0.306	---	---	25
1006	promethazine	-0.057	4	0.305	---	---	25
1007	phenazopyridine	-0.117	4	-0.304	---	---	25
1008	carbachol	-0.136	4	-0.304	---	---	25
1009	morantel	0.215	5	0.304	---	---	40
1010	cefsulodin	0.108	4	0.303	---	---	25
1011	methapyrilene	-0.14	4	-0.303	---	---	25
1012	netilmicin	0.144	4	0.303	---	---	25
1013	proxyphylline	-0.013	4	0.303	---	---	25
1014	CP-645525-01	-0.151	3	-0.302	---	---	33
1015	dl-alpha tocopherol	0	4	0.302	---	---	0
1016	solanine	-0.132	4	-0.302	---	---	25
1017	SC-560	0.05	3	0.302	---	---	33
1018	ambroxol	-0.011	4	-0.302	---	---	25
1019	pseudopelletierine	-0.016	4	-0.302	---	---	25
1020	telenzepine	-0.185	4	-0.301	---	---	25
1021	erastin	0.096	4	-0.301	---	---	25
1022	pentamidine	0.036	5	0.301	---	---	40
1023	H-89	0.059	3	0.301	---	---	33
1024	phenformin	0.04	7	-0.301	---	---	28
1025	3-acetylcoumarin	-0.141	5	-0.3	---	---	20
1026	6-benzylaminopurine	0.148	5	0.3	---	---	20
1027	baclofen	-0.251	5	-0.3	---	---	40
1028	prednisolone	-0.175	5	-0.299	---	---	40
1029	demecarium bromide	-0.077	4	-0.299	---	---	25
1030	monastrol	0.178	8	0.299	---	---	37
1031	flumetasone	0.009	6	0.299	---	---	16
1032	guaifenesin	-0.049	6	-0.298	---	---	16
1033	naftidrofuryl	-0.061	4	-0.298	---	---	25
1034	vinburnine	-0.06	4	-0.297	---	---	25
1035	niclosamide	0.023	5	-0.297	---	---	20
1036	perhexiline	0.031	4	-0.297	---	---	25
1037	gibberellic acid	0.104	4	0.296	---	---	25
1038	cefotaxime	-0.132	5	-0.296	---	---	40
1039	sotalol	-0.062	4	0.296	---	---	25
1040	molindone	0.112	4	0.295	---	---	25
1041	palmatine	-0.19	4	-0.295	---	---	25
1042	podophyllotoxin	-0.015	4	-0.295	---	---	25
1043	tiapride	0.227	5	0.295	---	---	40
1044	talampicillin	-0.058	4	0.295	---	---	25
1045	flutamide	-0.031	5	-0.294	---	---	20
1046	propantheline bromide	0.136	4	0.294	---	---	25
1047	rottlerin	0.008	3	0.293	---	---	33
1048	tracazolate	0	4	-0.293	---	---	0
1049	dantrolene	-0.084	6	-0.293	---	---	33
1050	MG-262	-0.06	3	-0.292	---	---	33
1051	novobiocin	0.211	9	0.292	---	---	44
1052	reserpine	0.005	3	0.291	---	---	33
1053	amiodarone	0.007	5	0.291	---	---	40
1054	methanthelinium bromide	0.02	4	-0.291	---	---	25
1055	trimipramine	-0.05	4	0.291	---	---	25
1056	rilmenidine	0.092	4	0.29	---	---	25
1057	amprolium	-0.073	5	-0.289	---	---	20
1058	lomustine	0.027	4	-0.289	---	---	25
1059	proadifen	-0.074	4	-0.289	---	---	25
1060	bezafibrate	-0.093	4	-0.288	---	---	25
1061	Prestwick-674	0.09	6	-0.288	---	---	16
1062	ciprofibrate	0.151	4	-0.288	---	---	0
1063	benzbromarone	0.21	3	0.287	---	---	33
1064	tubocurarine chloride	0.13	4	0.287	---	---	25
1065	ceforanide	0.231	4	-0.287	---	---	0
1066	fluocinonide	0.047	5	0.287	---	---	40
1067	Prestwick-682	0.139	4	0.287	---	---	25
1068	procaine	0.06	5	0.286	---	---	40
1069	naphazoline	-0.017	5	0.285	---	---	20
1070	3-acetamidocoumarin	0.135	4	-0.284	---	---	0
1071	ioversol	-0.041	4	-0.284	---	---	25
1072	halcinonide	0.086	5	0.284	---	---	40
1073	laudanosine	-0.01	4	-0.283	---	---	25
1074	aconitine	-0.096	4	-0.282	---	---	25
1075	diprophylline	0.197	5	0.282	---	---	40
1076	yohimbine	0.033	5	-0.282	---	---	20
1077	citiolone	-0.013	6	-0.282	---	---	16
1078	clorsulon	-0.048	4	-0.281	---	---	25
1079	piperacillin	0.018	5	-0.281	---	---	20
1080	naringin	-0.024	4	-0.281	---	---	25
1081	diclofenac	0.149	5	0.281	---	---	40
1082	hyoscyamine	-0.021	5	-0.281	---	---	20
1083	sulfasalazine	0.155	5	0.28	---	---	40
1084	aminocaproic acid	-0.019	3	0.28	---	---	33
1085	risperidone	-0.039	3	-0.28	---	---	33
1086	PF-01378883-00	-0.081	4	-0.28	---	---	25
1087	ethotoin	-0.134	6	-0.279	---	---	33
1088	(-)-atenolol	0.176	4	-0.279	---	---	0
1089	ozagrel	-0.066	4	-0.279	---	---	25
1090	chlortetracycline	0.074	5	0.278	---	---	40
1091	IC-86621	0.006	4	-0.278	---	---	25
1092	testosterone	-0.046	5	-0.277	---	---	20
1093	dexibuprofen	-0.049	4	-0.277	---	---	25
1094	hydrochlorothiazide	0.084	5	0.276	---	---	40
1095	azathioprine	-0.161	7	-0.276	---	---	42
1096	oxolinic acid	-0.109	5	-0.276	---	---	40
1097	noretynodrel	0.022	4	-0.275	---	---	25
1098	aminohippuric acid	0.125	4	0.274	---	---	25
1099	probucol	-0.112	6	-0.274	---	---	33
1100	nifedipine	0.187	7	0.274	---	---	42
1101	griseofulvin	-0.028	5	-0.273	---	---	20
1102	alpha-ergocryptine	0.202	6	0.273	---	---	33
1103	benzonatate	-0.008	5	-0.273	---	---	20
1104	pioglitazone	0.23	11	0.273	---	---	45
1105	benzathine benzylpenicillin	-0.022	4	-0.272	---	---	25
1106	diethylcarbamazine	0.076	4	-0.272	---	---	25
1107	piperidolate	-0.034	3	-0.272	---	---	33
1108	lactobionic acid	0.13	4	0.272	---	---	25
1109	levodopa	-0.14	5	-0.271	---	---	40
1110	naloxone	0.194	6	0.271	---	---	33
1111	guanfacine	0.079	5	0.271	---	---	40
1112	clenbuterol	-0.098	5	-0.27	---	---	40
1113	rosiglitazone	-0.013	14	-0.27	---	---	21
1114	6-bromoindirubin-3'-oxime	0.21	7	0.27	---	---	42
1115	etilefrine	0.127	4	-0.27	---	---	0
1116	furaltadone	-0.05	6	-0.27	---	---	33
1117	perphenazine	0.002	5	-0.269	---	---	20
1118	todralazine	0.054	5	0.269	---	---	40
1119	ketanserin	-0.029	4	-0.269	---	---	25
1120	meclofenamic acid	-0.024	5	-0.268	---	---	20
1121	yohimbic acid	0.199	3	0.267	---	---	33
1122	monensin	-0.015	6	-0.267	---	---	33
1123	cimetidine	0.019	5	0.267	---	---	20
1124	kawain	0.194	5	0.266	---	---	40
1125	bumetanide	-0.086	4	-0.266	---	---	25
1126	aminophylline	-0.032	4	0.265	---	---	25
1127	estrone	0.039	4	-0.265	---	---	25
1128	midodrine	0.109	5	-0.265	---	---	0
1129	isotretinoin	-0.027	4	-0.264	---	---	25
1130	niflumic acid	0.013	4	-0.263	---	---	25
1131	atropine oxide	-0.128	5	-0.263	---	---	40
1132	zardaverine	-0.057	4	-0.262	---	---	25
1133	nalidixic acid	-0.056	5	-0.262	---	---	20
1134	saquinavir	0.018	4	0.262	---	---	25
1135	amodiaquine	0.033	4	-0.262	---	---	25
1136	guanadrel	0.079	5	0.261	---	---	40
1137	prasterone	-0.017	4	0.261	---	---	25
1138	finasteride	0.084	6	-0.26	---	---	16
1139	adipiodone	0.159	4	0.26	---	---	25
1140	lynestrenol	-0.024	5	-0.259	---	---	20
1141	clopamide	0.015	4	-0.259	---	---	25
1142	Prestwick-984	0.124	4	-0.259	---	---	0
1143	myosmine	0.011	6	-0.259	---	---	33
1144	amiprilose	-0.048	4	-0.258	---	---	25
1145	paromomycin	0.083	4	-0.258	---	---	25
1146	dipyridamole	0.179	6	0.258	---	---	33
1147	dihydrostreptomycin	-0.001	5	-0.257	---	---	20
1148	acetylsalicylsalicylic acid	0.128	4	-0.257	---	---	25
1149	riboflavin	-0.034	4	-0.256	---	---	25
1150	10-methoxyharmalan	0.036	4	-0.256	---	---	25
1151	cytisine	0.139	4	0.256	---	---	25
1152	benfotiamine	0.227	5	0.256	---	---	40
1153	0198306-0000	0.057	4	-0.256	---	---	25
1154	hydroxyzine	-0.024	5	-0.255	---	---	40
1155	demeclocycline	-0.066	6	-0.255	---	---	33
1156	fosfosal	-0.021	4	-0.255	---	---	25
1157	nifuroxazide	0.139	4	-0.255	---	---	0
1158	mephentermine	0.113	5	0.255	---	---	20
1159	alprostadil	0.013	7	0.254	---	---	28
1160	metoclopramide	0.035	6	0.254	---	---	33
1161	dapsone	0.215	5	0.253	---	---	40
1162	fluticasone	-0.024	4	-0.253	---	---	25
1163	methyldopate	0.132	4	0.253	---	---	25
1164	ticlopidine	-0.011	5	0.253	---	---	20
1165	sulfachlorpyridazine	0.081	5	0.252	---	---	40
1166	oxetacaine	-0.127	5	-0.252	---	---	40
1167	fursultiamine	0.056	4	0.251	---	---	25
1168	clomipramine	0.168	4	0.251	---	---	25
1169	torasemide	0.016	4	0.251	---	---	25
1170	(+)-chelidonine	-0.008	4	-0.25	---	---	25
1171	mifepristone	0.123	4	0.25	---	---	25
1172	sulfinpyrazone	0.112	4	0.25	---	---	25
1173	dosulepin	0	4	0.25	---	---	25
1174	loxapine	0.169	4	-0.25	---	---	0
1175	mianserin	0.105	5	0.249	---	---	20
1176	atropine methonitrate	-0.03	3	-0.249	---	---	33
1177	ketorolac	-0.062	4	0.249	---	---	25
1178	dacarbazine	0.117	4	0.248	---	---	25
1179	meptazinol	-0.106	4	-0.248	---	---	25
1180	paroxetine	0.032	4	-0.248	---	---	25
1181	piracetam	0.068	4	0.248	---	---	25
1182	racecadotril	0.104	4	-0.247	---	---	0
1183	scoulerine	0.028	4	0.247	---	---	25
1184	domperidone	0.167	4	0.247	---	---	25
1185	fenspiride	-0.114	5	-0.246	---	---	40
1186	chlorambucil	-0.039	4	-0.246	---	---	25
1187	Prestwick-857	0.107	4	0.245	---	---	25
1188	proglumide	-0.092	5	-0.244	---	---	40
1189	benzylpenicillin	0.129	4	0.244	---	---	25
1190	carteolol	-0.045	4	-0.244	---	---	25
1191	felodipine	0.157	7	0.244	---	---	28
1192	nordihydroguaiaretic acid	-0.136	15	-0.244	---	---	40
1193	valinomycin	0.011	4	-0.244	---	---	25
1194	conessine	-0.049	4	-0.243	---	---	25
1195	Prestwick-967	0.145	4	-0.243	---	---	0
1196	azacyclonol	0.202	5	0.242	---	---	40
1197	propoxycaine	-0.069	4	-0.241	---	---	25
1198	spiradoline	0.105	4	-0.241	---	---	0
1199	indapamide	-0.008	6	-0.241	---	---	16
1200	acenocoumarol	0.002	5	-0.24	---	---	20
1201	ornidazole	0.016	5	-0.24	---	---	20
1202	sertaconazole	-0.034	4	-0.239	---	---	25
1203	sulpiride	0.056	5	0.238	---	---	40
1204	wortmannin	-0.186	18	-0.238	---	---	38
1205	methylbenzethonium chloride	-0.139	6	-0.238	---	---	33
1206	tetrahydroalstonine	0.16	4	0.238	---	---	25
1207	iproniazid	-0.019	5	-0.237	---	---	20
1208	AG-013608	0.066	8	0.237	---	---	12
1209	resveratrol	0.107	9	0.237	---	---	33
1210	ramipril	0.165	4	-0.237	---	---	0
1211	amiloride	-0.058	5	-0.236	---	---	20
1212	gossypol	0.109	6	-0.236	---	---	16
1213	danazol	0.01	4	-0.236	---	---	25
1214	megestrol	-0.02	4	-0.235	---	---	25
1215	heliotrine	-0.06	6	-0.234	---	---	33
1216	mebhydrolin	0.121	4	0.234	---	---	25
1217	alpha-estradiol	0.016	16	0.233	---	---	18
1218	genistein	-0.08	17	-0.233	---	---	41
1219	tacrine	0.019	4	0.232	---	---	25
1220	gallamine triethiodide	-0.045	5	0.232	---	---	20
1221	thioguanosine	-0.016	4	0.23	---	---	25
1222	nicardipine	0.004	4	-0.23	---	---	25
1223	nifurtimox	0.115	4	0.229	---	---	25
1224	fenbendazole	0.033	4	0.229	---	---	25
1225	merbromin	0.075	5	0.229	---	---	40
1226	tiletamine	-0.028	4	-0.228	---	---	25
1227	aztreonam	-0.039	5	-0.228	---	---	20
1228	dimenhydrinate	0.162	4	0.228	---	---	25
1229	SB-202190	0.035	5	0.227	---	---	20
1230	15-delta prostaglandin J2	0.173	15	0.226	---	---	46
1231	astemizole	0.094	5	0.225	---	---	40
1232	brinzolamide	0.031	4	-0.224	---	---	25
1233	biotin	-0.005	3	-0.224	---	---	33
1234	tiaprofenic acid	0.039	4	-0.223	---	---	25
1235	metacycline	-0.052	4	-0.223	---	---	25
1236	clemizole	-0.09	5	-0.223	---	---	40
1237	picotamide	0.125	5	0.222	---	---	40
1238	metaraminol	0.136	4	0.222	---	---	25
1239	glycopyrronium bromide	0.124	5	0.221	---	---	20
1240	dizocilpine	0.046	5	-0.221	---	---	20
1241	mefloquine	-0.023	5	0.219	---	---	20
1242	PNU-0251126	-0.021	6	0.219	---	---	33
1243	cefmetazole	-0.043	4	-0.218	---	---	25
1244	clonidine	-0.001	4	0.218	---	---	25
1245	ursolic acid	-0.053	4	-0.218	---	---	25
1246	guanabenz	0.078	5	-0.217	---	---	20
1247	tamoxifen	0.116	7	0.213	---	---	42
1248	lumicolchicine	0.169	3	0.213	---	---	33
1249	oxyphenbutazone	0.128	4	0.213	---	---	25
1250	metformin	0.023	10	-0.212	---	---	20
1251	hydrastinine	0.121	5	0.211	---	---	40
1252	nalbuphine	0.041	5	-0.211	---	---	20
1253	trimethobenzamide	0.211	5	-0.209	---	---	0
1254	carbamazepine	-0.012	8	-0.208	---	---	25
1255	sulfadimethoxine	0.214	5	0.208	---	---	40
1256	trioxysalen	-0.026	4	0.207	---	---	25
1257	hydroflumethiazide	0.018	5	0.207	---	---	20
1258	dequalinium chloride	0.029	4	0.206	---	---	25
1259	norcyclobenzaprine	-0.019	4	-0.206	---	---	25
1260	0179445-0000	0.116	8	0.206	---	---	37
1261	homatropine	0.071	5	-0.205	---	---	20
1262	triamcinolone	0.046	5	-0.202	---	---	20
1263	nocodazole	-0.019	6	0.202	---	---	33
1264	papaverine	0.028	4	0.2	---	---	25
1265	alverine	0.025	4	0.199	---	---	25
1266	estradiol	-0.09	37	-0.196	---	---	27
1267	PHA-00745360	0.14	8	-0.195	---	---	12
1268	PHA-00851261E	0.128	8	0.195	---	---	37
1269	apomorphine	-0.049	5	0.194	---	---	20
1270	alclometasone	-0.02	4	-0.193	---	---	25
1271	medrysone	0.017	6	-0.193	---	---	16
1272	ribavirin	-0.019	4	-0.189	---	---	25
1273	hexamethonium bromide	0.022	5	-0.189	---	---	20
1274	ethoxyquin	0.017	5	-0.189	---	---	20
1275	troglitazone	0.067	16	-0.187	---	---	12
1276	diphenylpyraline	0.054	6	-0.187	---	---	16
1277	piromidic acid	0.006	4	0.187	---	---	25
1278	alvespimycin	0.015	12	0.187	---	---	33
1279	0317956-0000	0.053	8	-0.185	---	---	25
1280	oxytetracycline	-0.002	3	-0.185	---	---	33
1281	phenelzine	-0.038	6	-0.184	---	---	16
1282	acebutolol	0.033	5	-0.184	---	---	20
1283	fludroxycortide	0.017	5	-0.182	---	---	20
1284	gliclazide	0.01	4	0.181	---	---	25
1285	terguride	0.073	8	0.181	---	---	25
1286	fulvestrant	0.168	40	0.181	---	---	40
1287	sirolimus	-0.034	44	-0.18	---	---	18
1288	indometacin	0.068	8	0.179	---	---	25
1289	solasodine	0.072	6	0.178	---	---	33
1290	niridazole	-0.019	4	-0.171	---	---	25
1291	trifluoperazine	-0.034	16	-0.169	---	---	18
1292	phentolamine	0.068	7	0.168	---	---	28
1293	bucladesine	0.034	6	-0.162	---	---	16
1294	fluphenazine	0.079	18	0.16	---	---	38
1295	haloperidol	-0.025	32	-0.154	---	---	25
1296	zidovudine	0.001	4	0.151	---	---	25
1297	atractyloside	0.051	5	0.147	---	---	40
1298	tretinoin	0.051	22	-0.147	---	---	13
1299	cinchocaine	-0.01	5	-0.146	---	---	20
1300	tanespimycin	0.014	62	0.145	---	---	22
1301	clozapine	0.055	17	-0.144	---	---	11
1302	geldanamycin	0.049	15	-0.138	---	---	20
1303	prochlorperazine	0.03	16	0.135	---	---	31
1304	thioridazine	0.003	20	-0.133	---	---	20
1305	chlorpromazine	0.022	19	0.127	---	---	31
1306	dicoumarol	0.077	6	0.121	---	---	33
1307	monorden	0.081	22	0.105	---	---	36
1308	valproic acid	0.021	57	-0.076	---	---	21
1309	LY-294002	0.007	61	-0.06	---	---	22
